# Supplementary material for: METTL3 promotes colorectal carcinoma progression by regulating the m6A–CRB3–Hippo axis
Source: J Exp Clin Cancer Res. 2022 Jan 10;41:19. doi: 10.1186/s13046-021-02227-8 (PMC8744223; doi:10.1186/s13046-021-02227-8)
Supplement: Supplementary file 5 — Additional file 5. mRNA methylation level in colorectal carcinoma vs. normal tissue. [file 13046_2021_2227_MOESM5_ESM.xlsx]

## Sheet: mRNA Methylation inCRCvs Normal
mRNA Methylation Level in CRC vs Normal
Transcript_ID	Regulation	Foldchange(log2-Scaled)	Pvalue(unpaired t-test)	GeneSymbol	RNAlength	Locus	chrom	txStart	txEnd	description
ENST00000532163	up	0.963688	0.0416603	C11orf57	3739	chr11:111945011-111955874:+	chr11	111945011	111955874	NKAP domain containing 1 [Source:HGNC Symbol;Acc:HGNC:25569]
ENST00000593851	up	1.6045	0.00383909	C5orf58	539	chr5:169659921-169673235:+	chr5	169659921	169673235	chromosome 5 open reading frame 58 [Source:HGNC Symbol;Acc:HGNC:37272]
ENST00000376436	up	1.15926	0.0437484	ZNF337	3613	chr20:25654851-25667593:-	chr20	25654851	25667593	zinc finger protein 337 [Source:HGNC Symbol;Acc:HGNC:15809]
NM_001326542	up	1.18136	0.0134651	SP4	6125	chr7:21467652-21554440:+	chr7	21467652	21554440
ENST00000647318	up	1.07307	0.0182521	NOD2	3125	chr16:50727499-50765730:+	chr16	50727499	50765730	nucleotide binding oligomerization domain containing 2 [Source:HGNC Symbol;Acc:HGNC:5331]
NM_001320666	up	0.98745	0.0363498	ZFP30	6202	chr19:38121910-38146366:-	chr19	38121910	38146366
uc010ebd.1	up	1.28714	0.0172053	B3GNT3	2717	chr19:17905919-17924385:+	chr19	17905919	17924385	"Homo sapiens UDP-GlcNAc:betaGal beta-1,3-N-acetylglucosaminyltransferase 3 (B3GNT3), mRNA."
ENST00000329542	up	1.09976	0.0437408	UNC5A	3812	chr5:176237478-176307896:+	chr5	176237478	176307896	unc-5 netrin receptor A [Source:HGNC Symbol;Acc:HGNC:12567]
ENST00000342291	up	0.708545	0.0370249	KCNJ14	2960	chr19:48958766-48969278:+	chr19	48958766	48969278	potassium voltage-gated channel subfamily J member 14 [Source:HGNC Symbol;Acc:HGNC:6260]
ENST00000403625	up	0.887882	0.0373411	MAST4	10711	chr5:65892189-66465423:+	chr5	65892189	66465423	microtubule associated serine/threonine kinase family member 4 [Source:HGNC Symbol;Acc:HGNC:19037]
ENST00000533892	up	2.2568	0.000898333	SYTL2	1441	chr11:85406078-85430141:-	chr11	85406078	85430141	synaptotagmin like 2 [Source:HGNC Symbol;Acc:HGNC:15585]
ENST00000358075	up	0.919691	0.0266508	MAGT1	4047	chrX:77081861-77151090:-	chrX	77081861	77151090	magnesium transporter 1 [Source:HGNC Symbol;Acc:HGNC:28880]
ENST00000420326	up	0.936433	0.0355652	RECQL5	3710	chr17:73644945-73663269:-	chr17	73644945	73663269	RecQ like helicase 5 [Source:HGNC Symbol;Acc:HGNC:9950]
ENST00000603870	up	1.38709	0.00849416	HEATR9	1829	chr17:34181960-34195875:-	chr17	34181960	34195875	HEAT repeat containing 9 [Source:HGNC Symbol;Acc:HGNC:26548]
ENST00000476665	up	0.759879	0.0459752	IQCE	2400	chr7:2598713-2647189:+	chr7	2598713	2647189	IQ motif containing E [Source:HGNC Symbol;Acc:HGNC:29171]
ENST00000357750	up	1.00839	0.0295733	HYAL2	2055	chr3:50355227-50360337:-	chr3	50355227	50360337	hyaluronoglucosaminidase 2 [Source:HGNC Symbol;Acc:HGNC:5321]
ENST00000548493	up	1.06657	0.0171945	PMEL	2204	chr12:56347890-56360520:-	chr12	56347890	56360520	premelanosome protein [Source:HGNC Symbol;Acc:HGNC:10880]
ENST00000362066	up	1.16725	0.0256292	FAM9B	2047	chrX:8992273-9001351:-	chrX	8992273	9001351	family with sequence similarity 9 member B [Source:HGNC Symbol;Acc:HGNC:18404]
ENST00000332955	up	0.783276	0.0462219	IZUMO1	1621	chr19:49244145-49250166:-	chr19	49244145	49250166	izumo sperm-egg fusion 1 [Source:HGNC Symbol;Acc:HGNC:28539]
ENST00000377532	up	1.55809	0.0124357	PER3	6279	chr1:7844714-7905237:+	chr1	7844714	7905237	period circadian regulator 3 [Source:HGNC Symbol;Acc:HGNC:8847]
ENST00000312648	up	1.02081	0.0386322	CD7	1281	chr17:80272746-80275478:-	chr17	80272746	80275478	CD7 molecule [Source:HGNC Symbol;Acc:HGNC:1695]
ENST00000636166	up	1.04497	0.0345752	RP11-949J7.8	2266	chr3:49454227-49466743:-	chr3	49454227	49466743
ENST00000302584	up	1.134	0.0406401	NEUROD2	2041	chr17:37761033-37764196:-	chr17	37761033	37764196	neuronal differentiation 2 [Source:HGNC Symbol;Acc:HGNC:7763]
NM_001324459	up	0.750838	0.0359672	MYLPF	875	chr16:30382255-30389312:+	chr16	30382255	30389312
ENST00000332990	up	1.14441	0.0474619	YIPF7	937	chr4:44624354-44653658:-	chr4	44624354	44653658	Yip1 domain family member 7 [Source:HGNC Symbol;Acc:HGNC:26825]
NM_001040020	up	0.944791	0.0225997	FAM3C	2512	chr7:120988905-121036422:-	chr7	120988905	121036422
ENST00000528099	up	0.812465	0.03391	C11orf54	1862	chr11:93474825-93495469:+	chr11	93474825	93495469	chromosome 11 open reading frame 54 [Source:HGNC Symbol;Acc:HGNC:30204]
ENST00000432730	up	0.717703	0.0490494	WNK2	7792	chr9:95947225-96081486:+	chr9	95947225	96081486	WNK lysine deficient protein kinase 2 [Source:HGNC Symbol;Acc:HGNC:14542]
ENST00000510316	up	0.963649	0.0303597	ENC1	5381	chr5:73923234-73937249:-	chr5	73923234	73937249	ectodermal-neural cortex 1 [Source:HGNC Symbol;Acc:HGNC:3345]
ENST00000304449	up	0.932873	0.0374003	NKRF	3269	chrX:118722300-118739858:-	chrX	118722300	118739858	NFKB repressing factor [Source:HGNC Symbol;Acc:HGNC:19374]
ENST00000223190	up	0.893281	0.0293765	NRF1	2424	chr7:129251597-129395855:+	chr7	129251597	129395855	nuclear respiratory factor 1 [Source:HGNC Symbol;Acc:HGNC:7996]
ENST00000601220	up	1.14376	0.0300275	CHMP2A	885	chr19:59062933-59066340:-	chr19	59062933	59066340	charged multivesicular body protein 2A [Source:HGNC Symbol;Acc:HGNC:30216]
ENST00000555188	up	1.24028	0.0349185	SHE	6855	chr1:154451957-154461642:-	chr1	154451957	154461642	Src homology 2 domain containing E [Source:HGNC Symbol;Acc:HGNC:27004]
ENST00000289292	up	0.98568	0.0481622	SHROOM4	6261	chrX:50334647-50557302:-	chrX	50334647	50557302	shroom family member 4 [Source:HGNC Symbol;Acc:HGNC:29215]
ENST00000228936	up	1.25605	0.0203835	ART4	5167	chr12:14978503-14996467:-	chr12	14978503	14996467	ADP-ribosyltransferase 4 (Dombrock blood group) [Source:HGNC Symbol;Acc:HGNC:726]
ENST00000234626	up	1.20326	0.0208877	CDC7	3173	chr1:91966450-91991321:+	chr1	91966450	91991321	cell division cycle 7 [Source:HGNC Symbol;Acc:HGNC:1745]
ENST00000613414	up	0.757487	0.0439269	SALL2	1549	chr14:21989234-22005068:-	chr14	21989234	22005068	spalt like transcription factor 2 [Source:HGNC Symbol;Acc:HGNC:10526]
ENST00000559717	up	0.918714	0.0459727	MAN2A2	6704	chr15:91446222-91465809:+	chr15	91446222	91465809	mannosidase alpha class 2A member 2 [Source:HGNC Symbol;Acc:HGNC:6825]
FTMT22000002399	up	0.919314	0.0152575	CATG00000075756.1	1601	chr5:44574564-44576164:+	chr5	44574564	44576164	"At least 1 of the 10 top ranked transcript is CPAT coding and max ORF size >=300, NOT annotated as nonCoding in GENCODE"
ENST00000290294	up	1.0642	0.0305544	PRAC1	386	chr17:46799081-46799884:-	chr17	46799081	46799884	PRAC1 small nuclear protein [Source:HGNC Symbol;Acc:HGNC:30591]
MICT00000316020	up	1.13151	0.0246526	CATG00000087022.1	2749	chr6:169713828-169716778:+	chr6	169713828	169716778	"At least 1 of the 10 top ranked transcript is CPAT coding and max ORF size >=300, NOT annotated as nonCoding in GENCODE"
ENST00000396801	up	1.00738	0.0373002	ZNF384	3008	chr12:6775814-6798676:-	chr12	6775814	6798676	zinc finger protein 384 [Source:HGNC Symbol;Acc:HGNC:11955]
ENST00000254963	up	1.03148	0.0388907	HSPA12B	3151	chr20:3713314-3733758:+	chr20	3713314	3733758	heat shock protein family A (Hsp70) member 12B [Source:HGNC Symbol;Acc:HGNC:16193]
ENST00000533558	up	0.937778	0.0370252	CYB5R2	1658	chr11:7686335-7695439:-	chr11	7686335	7695439	cytochrome b5 reductase 2 [Source:HGNC Symbol;Acc:HGNC:24376]
ENST00000558133	up	1.00031	0.0318158	MEX3B	4333	chr15:82334128-82338460:-	chr15	82334128	82338460	mex-3 RNA binding family member B [Source:HGNC Symbol;Acc:HGNC:25297]
ENST00000436458	up	1.1112	0.022476	SIGLEC6	1713	chr19:52022984-52035057:-	chr19	52022984	52035057	sialic acid binding Ig like lectin 6 [Source:HGNC Symbol;Acc:HGNC:10875]
ENST00000611976	up	0.801138	0.0425499	CDC42EP3	5124	chr2:37869025-37899678:-	chr2	37869025	37899678	CDC42 effector protein 3 [Source:HGNC Symbol;Acc:HGNC:16943]
MICT00000219633	up	1.37816	0.0179943	CATG00000053533.1	4695	chr20:48741516-48746323:+	chr20	48741516	48746323	"At least 1 of the 10 top ranked transcript is CPAT coding and max ORF size >=300, NOT annotated as nonCoding in GENCODE"
NM_001302265	up	0.827359	0.0273603	DEFA1	542	chr8:6835171-6837614:-	chr8	6835171	6837614
ENST00000425191	up	0.671914	0.0461074	ABAT	1923	chr16:8814573-8875447:+	chr16	8814573	8875447	4-aminobutyrate aminotransferase [Source:HGNC Symbol;Acc:HGNC:23]
ENST00000543764	up	1.11186	0.0472102	CELF6	1676	chr15:72578246-72598656:-	chr15	72578246	72598656	CUGBP Elav-like family member 6 [Source:HGNC Symbol;Acc:HGNC:14059]
ENST00000381020	up	1.1289	0.0288093	CDX2	4053	chr13:28536274-28545276:-	chr13	28536274	28545276	caudal type homeobox 2 [Source:HGNC Symbol;Acc:HGNC:1806]
uc002owm.3	up	1.04898	0.0258089	LYPD3	2923	chr19:43965318-43969831:-	chr19	43965318	43969831	"Homo sapiens LY6/PLAUR domain containing 3 (LYPD3), mRNA."
ENST00000325590	up	1.09487	0.0215116	AMPH	3145	chr7:38423305-38671020:-	chr7	38423305	38671020	amphiphysin [Source:HGNC Symbol;Acc:HGNC:471]
ENST00000379141	up	1.18922	0.0300026	LRIG3	3667	chr12:59265931-59313327:-	chr12	59265931	59313327	leucine rich repeats and immunoglobulin like domains 3 [Source:HGNC Symbol;Acc:HGNC:30991]
ENST00000238508	up	1.24452	0.0211661	SERPINB10	2122	chr18:61575225-61603345:+	chr18	61575225	61603345	serpin family B member 10 [Source:HGNC Symbol;Acc:HGNC:8942]
ENST00000333891	up	1.12493	0.0272736	PCLO	20329	chr7:82383329-82792246:-	chr7	82383329	82792246	piccolo presynaptic cytomatrix protein [Source:HGNC Symbol;Acc:HGNC:13406]
ENST00000464906	up	0.632129	0.0310529	PGAP2	1259	chr11:3819156-3846910:+	chr11	3819156	3846910	post-GPI attachment to proteins 2 [Source:HGNC Symbol;Acc:HGNC:17893]
ENST00000409061	up	1.4813	0.0209932	ANKRD61	1257	chr7:6071007-6076017:+	chr7	6071007	6076017	ankyrin repeat domain 61 [Source:HGNC Symbol;Acc:HGNC:22467]
NM_001197327	up	0.935092	0.0251393	HSPA12B	3175	chr20:3713317-3733758:+	chr20	3713317	3733758
ENST00000349457	up	1.00926	0.0403904	ADGRG5	3557	chr16:57576333-57611101:+	chr16	57576333	57611101	adhesion G protein-coupled receptor G5 [Source:HGNC Symbol;Acc:HGNC:19010]
ENST00000581208	up	0.695273	0.036315	VEZF1	2321	chr17:56051120-56065513:-	chr17	56051120	56065513	vascular endothelial zinc finger 1 [Source:HGNC Symbol;Acc:HGNC:12949]
ENST00000338372	up	0.991706	0.0391856	VSTM1	1023	chr19:54544079-54567207:-	chr19	54544079	54567207	V-set and transmembrane domain containing 1 [Source:HGNC Symbol;Acc:HGNC:29455]
ENST00000235310	up	0.855713	0.0209513	MAD2L2	1860	chr1:11734537-11751707:-	chr1	11734537	11751707	mitotic arrest deficient 2 like 2 [Source:HGNC Symbol;Acc:HGNC:6764]
ENST00000311852	up	0.99741	0.0404883	MMP14	3732	chr14:23305766-23316970:+	chr14	23305766	23316970	matrix metallopeptidase 14 [Source:HGNC Symbol;Acc:HGNC:7160]
ENST00000244303	up	1.17892	0.0252065	HIF3A	2250	chr19:46801647-46843166:+	chr19	46801647	46843166	hypoxia inducible factor 3 alpha subunit [Source:HGNC Symbol;Acc:HGNC:15825]
ENST00000369512	up	1.68197	0.0215276	NGF	1047	chr1:115828539-115880857:-	chr1	115828539	115880857	nerve growth factor [Source:HGNC Symbol;Acc:HGNC:7808]
ENST00000585809	up	0.872588	0.0360348	WDR18	1608	chr19:984271-994569:+	chr19	984271	994569	WD repeat domain 18 [Source:HGNC Symbol;Acc:HGNC:17956]
ENST00000392583	up	1.31683	0.0219175	OAS2	4734	chr12:113416207-113449523:+	chr12	113416207	113449523	2'-5'-oligoadenylate synthetase 2 [Source:HGNC Symbol;Acc:HGNC:8087]
ENST00000379822	up	0.728352	0.0489044	C15orf59	1342	chr15:74032143-74043816:-	chr15	74032143	74043816	chromosome 15 open reading frame 59 [Source:HGNC Symbol;Acc:HGNC:33753]
ENST00000360467	up	0.954472	0.0421677	COL4A2	6281	chr13:110959614-111165374:+	chr13	110959614	111165374	collagen type IV alpha 2 chain [Source:HGNC Symbol;Acc:HGNC:2203]
ENST00000207157	up	1.14032	0.0197179	TBX15	3492	chr1:119425669-119532179:-	chr1	119425669	119532179	T-box 15 [Source:HGNC Symbol;Acc:HGNC:11594]
ENST00000421047	up	0.956979	0.0243966	IGF2BP2	1711	chr3:185363289-185538919:-	chr3	185363289	185538919	insulin like growth factor 2 mRNA binding protein 2 [Source:HGNC Symbol;Acc:HGNC:28867]
ENST00000519716	up	0.832805	0.0405508	UNC13A	9838	chr19:17712137-17799008:-	chr19	17712137	17799008	unc-13 homolog A [Source:HGNC Symbol;Acc:HGNC:23150]
NM_001044385	up	1.02689	0.0251205	TMEM237	5427	chr2:202484907-202508252:-	chr2	202484907	202508252
ENST00000310786	up	1.46705	0.019953	CD164	3365	chr6:109687717-109704015:-	chr6	109687717	109704015	CD164 molecule [Source:HGNC Symbol;Acc:HGNC:1632]
ENST00000539744	up	0.930109	0.0317585	IFLTD1	1729	chr12:25629044-25706186:-	chr12	25629044	25706186	lamin tail domain containing 1 [Source:HGNC Symbol;Acc:HGNC:26683]
uc009wss.3	up	0.822683	0.0453891	CD1D	3288	chr1:158150609-158156216:+	chr1	158150609	158156216	"Homo sapiens CD1d molecule (CD1D), mRNA."
HBMT00000995904	up	1.05574	0.0394797	CATG00000063921.1	1276	chr3:20081016-20082291:-	chr3	20081016	20082291	"At least 1 of the 10 top ranked transcript is CPAT coding and max ORF size >=300, NOT annotated as nonCoding in GENCODE"
ENST00000359676	up	0.925617	0.0413168	NOL4L	5991	chr20:31030862-31071274:-	chr20	31030862	31071274	nucleolar protein 4 like [Source:HGNC Symbol;Acc:HGNC:16106]
ENST00000307161	up	0.842706	0.0433652	MTNR1A	1289	chr4:187454809-187476721:-	chr4	187454809	187476721	melatonin receptor 1A [Source:HGNC Symbol;Acc:HGNC:7463]
ENST00000334571	up	1.00432	0.0281229	COQ6	2118	chr14:74416996-74430373:+	chr14	74416996	74430373	"coenzyme Q6, monooxygenase [Source:HGNC Symbol;Acc:HGNC:20233]"
ENST00000533102	up	1.07482	0.0270009	TMEM25	1410	chr11:118401917-118406548:+	chr11	118401917	118406548	transmembrane protein 25 [Source:HGNC Symbol;Acc:HGNC:25890]
NM_001345908	up	1.04959	0.0299007	WDR53	1701	chr3:196281050-196295545:-	chr3	196281050	196295545
ENCT00000147776	up	0.796758	0.0490643	CATG00000024701.1	16465	chr15:41208480-41224944:-	chr15	41208480	41224944	"At least 1 of the 10 top ranked transcript is CPAT coding and max ORF size >=300, NOT annotated as nonCoding in GENCODE"
ENST00000329319	up	0.844482	0.040409	YBEY	1019	chr21:47706298-47717665:+	chr21	47706298	47717665	ybeY metallopeptidase (putative) [Source:HGNC Symbol;Acc:HGNC:1299]
ENST00000520407	up	0.929803	0.0330324	NRG1	1955	chr8:31497271-32600742:+	chr8	31497271	32600742	neuregulin 1 [Source:HGNC Symbol;Acc:HGNC:7997]
ENST00000409418	up	1.14915	0.0297607	FCHSD2	3154	chr11:72549289-72853306:-	chr11	72549289	72853306	FCH and double SH3 domains 2 [Source:HGNC Symbol;Acc:HGNC:29114]
ENST00000328771	up	0.907565	0.0326558	DHX34	4372	chr19:47852538-47885961:+	chr19	47852538	47885961	DExH-box helicase 34 [Source:HGNC Symbol;Acc:HGNC:16719]
ENST00000370757	up	0.888097	0.0432758	PTGFR	4379	chr1:78956757-79005434:+	chr1	78956757	79005434	prostaglandin F receptor [Source:HGNC Symbol;Acc:HGNC:9600]
ENST00000467929	up	0.998026	0.0324383	EXOC7	2260	chr17:74079600-74099604:-	chr17	74079600	74099604	exocyst complex component 7 [Source:HGNC Symbol;Acc:HGNC:23214]
ENST00000284503	up	0.765726	0.0468906	NEIL2	2671	chr8:11627248-11644855:+	chr8	11627248	11644855	nei like DNA glycosylase 2 [Source:HGNC Symbol;Acc:HGNC:18956]
ENST00000409883	up	1.00012	0.0293956	TMEM237	5415	chr2:202484907-202508240:-	chr2	202484907	202508240	transmembrane protein 237 [Source:HGNC Symbol;Acc:HGNC:14432]
ENST00000413687	up	1.02084	0.0423711	C1orf106	2197	chr1:200863949-200882856:+	chr1	200863949	200882856	innate immunity activator [Source:HGNC Symbol;Acc:HGNC:25599]
ENST00000457052	up	1.22244	0.0380475	BHMG1	2749	chr19:46236509-46267792:+	chr19	46236509	46267792	basic helix-loop-helix and HMG-box containing 1 [Source:HGNC Symbol;Acc:HGNC:44318]
ENST00000375789	up	1.00925	0.0480014	DDAH2	1688	chr6:31694815-31697569:-	chr6	31694815	31697569	dimethylarginine dimethylaminohydrolase 2 [Source:HGNC Symbol;Acc:HGNC:2716]
ENST00000646449	up	1.01566	0.0316072	RPS26	666	chr12:56435702-56438007:+	chr12	56435702	56438007	ribosomal protein S26 [Source:HGNC Symbol;Acc:HGNC:10414]
ENST00000611091	up	0.946787	0.0387455	MIS12	2691	chr17:5389694-5394128:+	chr17	5389694	5394128	"MIS12, kinetochore complex component [Source:HGNC Symbol;Acc:HGNC:24967]"
ENST00000564304	up	0.963279	0.0161317	ATXN2L	3514	chr16:28834416-28848240:+	chr16	28834416	28848240	ataxin 2 like [Source:HGNC Symbol;Acc:HGNC:31326]
ENST00000335847	up	1.40585	0.0236243	CRISP1	1911	chr6:49801970-49834241:-	chr6	49801970	49834241	cysteine rich secretory protein 1 [Source:HGNC Symbol;Acc:HGNC:304]
ENST00000394224	up	0.919598	0.0244011	SIPA1	3628	chr11:65407592-65418389:+	chr11	65407592	65418389	signal-induced proliferation-associated 1 [Source:HGNC Symbol;Acc:HGNC:10885]
ENST00000334849	up	0.591329	0.0468439	KRTAP19-7	440	chr21:31933194-31933633:-	chr21	31933194	31933633	keratin associated protein 19-7 [Source:HGNC Symbol;Acc:HGNC:18942]
ENST00000508983	up	0.836428	0.0119694	ABLIM3	2011	chr5:148521610-148637976:+	chr5	148521610	148637976	actin binding LIM protein family member 3 [Source:HGNC Symbol;Acc:HGNC:29132]
ENST00000265808	up	1.34229	0.0275531	SLC18A1	2770	chr8:20002366-20040626:-	chr8	20002366	20040626	solute carrier family 18 member A1 [Source:HGNC Symbol;Acc:HGNC:10934]
uc011cie.2	up	1.02915	0.0268991	RPS3A	1769	chr4:152020725-152025357:+	chr4	152020725	152025357	"Homo sapiens ribosomal protein S3A (RPS3A), transcript variant 2, mRNA."
ENST00000565774	up	0.991525	0.0283941	TM6SF1	1020	chr15:83776433-83805424:+	chr15	83776433	83805424	transmembrane 6 superfamily member 1 [Source:HGNC Symbol;Acc:HGNC:11860]
NM_001301018	up	0.736071	0.0132294	ABLIM3	4296	chr5:148521010-148640001:+	chr5	148521010	148640001
ENST00000511533	up	0.7392	0.0178278	HGFAC	2016	chr4:3443702-3451146:+	chr4	3443702	3451146	HGF activator [Source:HGNC Symbol;Acc:HGNC:4894]
ENST00000619730	up	1.15737	0.0232977	ZNHIT3	926	chr17:34842473-34851667:+	chr17	34842473	34851667	zinc finger HIT-type containing 3 [Source:HGNC Symbol;Acc:HGNC:12309]
ENST00000535141	up	0.973591	0.0242267	ZWILCH	2206	chr15:66797297-66840764:+	chr15	66797297	66840764	zwilch kinetochore protein [Source:HGNC Symbol;Acc:HGNC:25468]
ENST00000505459	up	0.756754	0.0417789	SRP19	2841	chr5:112196919-112205485:+	chr5	112196919	112205485	signal recognition particle 19 [Source:HGNC Symbol;Acc:HGNC:11300]
ENST00000356762	up	1.00875	0.0407273	CRB3	733	chr19:6464294-6467232:+	chr19	6464294	6467232	"crumbs 3, cell polarity complex component [Source:HGNC Symbol;Acc:HGNC:20237]"
ENST00000520724	up	0.837642	0.0429093	RUNX1T1	2103	chr8:92972359-93107839:-	chr8	92972359	93107839	RUNX1 translocation partner 1 [Source:HGNC Symbol;Acc:HGNC:1535]
ENST00000367572	up	1.68059	0.00445133	PLAGL1	2496	chr6:144261475-144286005:-	chr6	144261475	144286005	PLAG1 like zinc finger 1 [Source:HGNC Symbol;Acc:HGNC:9046]
ENST00000458408	up	1.16054	0.029302	CCDC159	1062	chr19:11457181-11465619:+	chr19	11457181	11465619	coiled-coil domain containing 159 [Source:HGNC Symbol;Acc:HGNC:26996]
ENST00000403059	up	1.32035	0.0295759	PVR	3078	chr19:45147210-45166850:+	chr19	45147210	45166850	poliovirus receptor [Source:HGNC Symbol;Acc:HGNC:9705]
ENST00000331075	up	1.06063	0.0292386	INPP5J	3347	chr22:31518952-31530682:+	chr22	31518952	31530682	inositol polyphosphate-5-phosphatase J [Source:HGNC Symbol;Acc:HGNC:8956]
ENST00000220809	up	0.994325	0.0455146	PLAT	2706	chr8:42032751-42065242:-	chr8	42032751	42065242	"plasminogen activator, tissue type [Source:HGNC Symbol;Acc:HGNC:9051]"
ENST00000292609	up	0.85935	0.0467026	PGLYRP2	2758	chr19:15579456-15590312:-	chr19	15579456	15590312	peptidoglycan recognition protein 2 [Source:HGNC Symbol;Acc:HGNC:30013]
ENST00000542051	up	0.934204	0.0354173	HABP2	2972	chr10:115310596-115349361:+	chr10	115310596	115349361	hyaluronan binding protein 2 [Source:HGNC Symbol;Acc:HGNC:4798]
ENST00000407528	up	0.87835	0.0276686	CADM2	1422	chr3:85008697-86115985:+	chr3	85008697	86115985	cell adhesion molecule 2 [Source:HGNC Symbol;Acc:HGNC:29849]
ENST00000338448	up	1.00069	0.0348017	PALM	2725	chr19:709101-748329:+	chr19	709101	748329	paralemmin [Source:HGNC Symbol;Acc:HGNC:8594]
ENST00000260386	up	0.866127	0.0423481	ITPKA	1824	chr15:41786073-41795749:+	chr15	41786073	41795749	inositol-trisphosphate 3-kinase A [Source:HGNC Symbol;Acc:HGNC:6178]
uc011jwc.1	up	0.944864	0.0346598	RADIL	5244	chr7:4836687-4877688:-	chr7	4836687	4877688	"Homo sapiens Ras association and DIL domains (RADIL), mRNA."
ENST00000413692	up	0.853099	0.0363823	NFATC4	5700	chr14:24836117-24848810:+	chr14	24836117	24848810	nuclear factor of activated T cells 4 [Source:HGNC Symbol;Acc:HGNC:7778]
ENST00000392370	up	1.55942	0.0155859	CALCRL	5155	chr2:188207856-188313187:-	chr2	188207856	188313187	calcitonin receptor like receptor [Source:HGNC Symbol;Acc:HGNC:16709]
ENST00000563544	up	1.18271	0.0386087	ARMC5	3549	chr16:31470173-31478405:+	chr16	31470173	31478405	armadillo repeat containing 5 [Source:HGNC Symbol;Acc:HGNC:25781]
ENST00000332509	up	0.914492	0.0418748	PLA2G6	3271	chr22:38507502-38577809:-	chr22	38507502	38577809	phospholipase A2 group VI [Source:HGNC Symbol;Acc:HGNC:9039]
ENST00000406076	up	0.598054	0.0404131	CLHC1	1777	chr2:55402805-55459699:-	chr2	55402805	55459699	clathrin heavy chain linker domain containing 1 [Source:HGNC Symbol;Acc:HGNC:26453]
ENST00000600757	up	1.07281	0.0315952	DMPK	3357	chr19:46272978-46284005:-	chr19	46272978	46284005	DM1 protein kinase [Source:HGNC Symbol;Acc:HGNC:2933]
ENST00000460170	up	0.681547	0.0354442	PTPRU	5337	chr1:29563151-29653181:+	chr1	29563151	29653181	"protein tyrosine phosphatase, receptor type U [Source:HGNC Symbol;Acc:HGNC:9683]"
ENST00000612570	up	1.12461	0.0384742	NDFIP2	4648	chr13:80055259-80130205:+	chr13	80055259	80130205	Nedd4 family interacting protein 2 [Source:HGNC Symbol;Acc:HGNC:18537]
uc009xhu.3	up	0.601371	0.0416708	PFKP	3292	chr10:3155564-3178997:+	chr10	3155564	3178997	"Homo sapiens phosphofructokinase, platelet (PFKP), transcript variant 1, mRNA."
ENST00000355296	up	0.839461	0.0270005	DNAJA3	2591	chr16:4475861-4506776:+	chr16	4475861	4506776	DnaJ heat shock protein family (Hsp40) member A3 [Source:HGNC Symbol;Acc:HGNC:11808]
ENST00000549817	up	0.820021	0.0432257	LALBA	1243	chr12:48961471-48963849:-	chr12	48961471	48963849	lactalbumin alpha [Source:HGNC Symbol;Acc:HGNC:6480]
ENST00000393964	up	1.55476	0.0149091	PTTG1	1070	chr5:159848917-159855746:+	chr5	159848917	159855746	pituitary tumor-transforming 1 [Source:HGNC Symbol;Acc:HGNC:9690]
ENCT00000200904	up	1.14106	0.0350463	CATG00000038300.1	4302	chr19:4575680-4579981:+	chr19	4575680	4579981	"At least 1 of the 10 top ranked transcript is CPAT coding and max ORF size >=300, NOT annotated as nonCoding in GENCODE"
ENST00000394014	up	1.05846	0.0383021	KRTAP4-12	1077	chr17:39279343-39280419:-	chr17	39279343	39280419	keratin associated protein 4-12 [Source:HGNC Symbol;Acc:HGNC:16776]
ENST00000391985	up	1.19715	0.02254	CFHR3	1043	chr1:196743946-196762805:+	chr1	196743946	196762805	complement factor H related 3 [Source:HGNC Symbol;Acc:HGNC:16980]
ENST00000296098	up	0.942431	0.0157453	TRIM54	2027	chr2:27505330-27530307:+	chr2	27505330	27530307	tripartite motif containing 54 [Source:HGNC Symbol;Acc:HGNC:16008]
ENST00000381129	up	1.00581	0.0322112	AIPL1	2959	chr17:6327057-6338505:-	chr17	6327057	6338505	aryl hydrocarbon receptor interacting protein like 1 [Source:HGNC Symbol;Acc:HGNC:359]
ENST00000347982	up	0.893143	0.0349131	NSD1	7688	chr5:176561230-176722763:+	chr5	176561230	176722763	nuclear receptor binding SET domain protein 1 [Source:HGNC Symbol;Acc:HGNC:14234]
ENST00000378685	up	0.820034	0.0352573	CCDC136	1689	chr7:128431498-128462181:+	chr7	128431498	128462181	coiled-coil domain containing 136 [Source:HGNC Symbol;Acc:HGNC:22225]
ENST00000407315	up	0.737861	0.0422179	THAP4	2367	chr2:242523820-242576864:-	chr2	242523820	242576864	THAP domain containing 4 [Source:HGNC Symbol;Acc:HGNC:23187]
ENST00000323303	up	0.593408	0.0282625	MOB4	3986	chr2:198380556-198418423:+	chr2	198380556	198418423	"MOB family member 4, phocein [Source:HGNC Symbol;Acc:HGNC:17261]"
ENST00000388882	up	1.2148	0.0164019	TNFAIP8	541	chr5:118604449-118728779:+	chr5	118604449	118728779	TNF alpha induced protein 8 [Source:HGNC Symbol;Acc:HGNC:17260]
ENST00000276826	up	1.25353	0.042675	ARHGAP39	4697	chr8:145754563-145831201:-	chr8	145754563	145831201	Rho GTPase activating protein 39 [Source:HGNC Symbol;Acc:HGNC:29351]
ENST00000372584	up	1.01919	0.0496452	HIVEP3	12319	chr1:41972036-42384378:-	chr1	41972036	42384378	human immunodeficiency virus type I enhancer binding protein 3 [Source:HGNC Symbol;Acc:HGNC:13561]
ENST00000521356	up	1.32694	0.0295487	PIWIL2	3488	chr8:22132850-22213584:+	chr8	22132850	22213584	piwi like RNA-mediated gene silencing 2 [Source:HGNC Symbol;Acc:HGNC:17644]
HBMT00000006656	up	0.72319	0.0421148	CATG00000046265.1	3695	chr1:21543745-21547439:+	chr1	21543745	21547439	"At least 1 of the 10 top ranked transcript is CPAT coding and max ORF size >=300, NOT annotated as nonCoding in GENCODE"
ENST00000534894	up	0.773769	0.0337384	TCF7L2	3778	chr10:114710009-114927437:+	chr10	114710009	114927437	transcription factor 7 like 2 [Source:HGNC Symbol;Acc:HGNC:11641]
ENST00000574412	up	0.785799	0.0499689	CXCL16	1668	chr17:4637581-4643217:-	chr17	4637581	4643217	C-X-C motif chemokine ligand 16 [Source:HGNC Symbol;Acc:HGNC:16642]
ENST00000278840	up	0.970948	0.0449703	FADS2	3630	chr11:61595233-61634826:+	chr11	61595233	61634826	fatty acid desaturase 2 [Source:HGNC Symbol;Acc:HGNC:3575]
ENST00000372851	up	1.0869	0.0414863	RIMS4	5203	chr20:43380449-43438979:-	chr20	43380449	43438979	regulating synaptic membrane exocytosis 4 [Source:HGNC Symbol;Acc:HGNC:16183]
ENST00000645788	up	1.11766	0.0289612	SLC34A2	2439	chr4:25649633-25678391:+	chr4	25649633	25678391	solute carrier family 34 member 2 [Source:HGNC Symbol;Acc:HGNC:11020]
uc011efa.2	up	1.3698	0.0480631	MTRF1L	3770	chr6:153308400-153323925:-	chr6	153308400	153323925	"Homo sapiens mitochondrial translational release factor 1-like (MTRF1L), nuclear gene encoding mitochondrial protein, transcript variant 1, mRNA."
ENST00000395292	up	1.10312	0.0344674	CELF1	2191	chr11:47489945-47516073:-	chr11	47489945	47516073	CUGBP Elav-like family member 1 [Source:HGNC Symbol;Acc:HGNC:2549]
ENST00000359678	up	1.09406	0.0449959	HIBCH	1939	chr2:191069360-191184771:-	chr2	191069360	191184771	3-hydroxyisobutyryl-CoA hydrolase [Source:HGNC Symbol;Acc:HGNC:4908]
ENST00000396081	up	1.40129	0.0186131	HERPUD2	3057	chr7:35672269-35734745:-	chr7	35672269	35734745	HERPUD family member 2 [Source:HGNC Symbol;Acc:HGNC:21915]
ENST00000341319	up	1.09348	0.0333177	KLHL6	6298	chr3:183205319-183273477:-	chr3	183205319	183273477	kelch like family member 6 [Source:HGNC Symbol;Acc:HGNC:18653]
ENST00000535007	up	1.15853	0.0214804	STK25	2459	chr2:242434122-242448110:-	chr2	242434122	242448110	serine/threonine kinase 25 [Source:HGNC Symbol;Acc:HGNC:11404]
ENST00000370763	up	0.955218	0.0375619	DNAJB4	2988	chr1:78470538-78483648:+	chr1	78470538	78483648	DnaJ heat shock protein family (Hsp40) member B4 [Source:HGNC Symbol;Acc:HGNC:14886]
ENST00000354895	up	0.716543	0.0228533	VKORC1	901	chr16:31102163-31106277:-	chr16	31102163	31106277	vitamin K epoxide reductase complex subunit 1 [Source:HGNC Symbol;Acc:HGNC:23663]
MICT00000164793	up	1.21801	0.0148514	CATG00000038121.1	11119	chr18:77212058-77225866:-	chr18	77212058	77225866	"At least 1 of the 10 top ranked transcript is CPAT coding and max ORF size >=300, NOT annotated as nonCoding in GENCODE"
ENST00000340020	up	0.942193	0.0244769	AIDA	3008	chr1:222841355-222885866:-	chr1	222841355	222885866	"axin interactor, dorsalization associated [Source:HGNC Symbol;Acc:HGNC:25761]"
ENST00000620473	up	1.14166	0.0287793	REC8	2402	chr14:24641062-24649463:+	chr14	24641062	24649463	REC8 meiotic recombination protein [Source:HGNC Symbol;Acc:HGNC:16879]
ENST00000641576	up	1.27818	0.0330271	OR6C75	4569	chr12:55756759-55763063:+	chr12	55756759	55763063	olfactory receptor family 6 subfamily C member 75 [Source:HGNC Symbol;Acc:HGNC:31304]
ENST00000331128	up	0.814574	0.0356832	HIST2H2AB	393	chr1:149859074-149859466:-	chr1	149859074	149859466	histone cluster 2 H2A family member b [Source:HGNC Symbol;Acc:HGNC:20508]
ENST00000406870	up	1.03205	0.0332581	BCL6	3569	chr3:187439165-187463515:-	chr3	187439165	187463515	B cell CLL/lymphoma 6 [Source:HGNC Symbol;Acc:HGNC:1001]
ENST00000351659	up	0.953698	0.0281119	BIN1	2365	chr2:127805603-127864864:-	chr2	127805603	127864864	bridging integrator 1 [Source:HGNC Symbol;Acc:HGNC:1052]
ENST00000323468	up	0.891924	0.0218343	KDELC2	4312	chr11:108342832-108369159:-	chr11	108342832	108369159	KDEL motif containing 2 [Source:HGNC Symbol;Acc:HGNC:28496]
ENST00000367669	up	0.904057	0.0358088	RFWD2	3033	chr1:175913967-176176629:-	chr1	175913967	176176629	"COP1, E3 ubiquitin ligase [Source:HGNC Symbol;Acc:HGNC:17440]"
ENST00000394725	up	0.884176	0.0307693	SIAH1	2147	chr16:48394442-48419361:-	chr16	48394442	48419361	siah E3 ubiquitin protein ligase 1 [Source:HGNC Symbol;Acc:HGNC:10857]
ENST00000604971	up	1.07668	0.0300841	DUSP22	3824	chr6:325167-351353:+	chr6	325167	351353	dual specificity phosphatase 22 [Source:HGNC Symbol;Acc:HGNC:16077]
ENST00000265371	up	1.23339	0.0187104	NRP1	5882	chr10:33466420-33625190:-	chr10	33466420	33625190	neuropilin 1 [Source:HGNC Symbol;Acc:HGNC:8004]
ENST00000409069	up	0.980746	0.0438298	OSBPL3	2614	chr7:24839754-24932194:-	chr7	24839754	24932194	oxysterol binding protein like 3 [Source:HGNC Symbol;Acc:HGNC:16370]
ENST00000219168	up	0.988158	0.0413665	LYRM1	1626	chr16:20912075-20936326:+	chr16	20912075	20936326	LYR motif containing 1 [Source:HGNC Symbol;Acc:HGNC:25074]
ENST00000569529	up	0.602897	0.0340054	FAM173A	1052	chr16:770975-772601:+	chr16	770975	772601	family with sequence similarity 173 member A [Source:HGNC Symbol;Acc:HGNC:14152]
ENST00000361822	up	1.2882	0.0249452	ZNF277	1849	chr7:111846643-111983151:+	chr7	111846643	111983151	zinc finger protein 277 [Source:HGNC Symbol;Acc:HGNC:13070]
ENST00000327939	up	1.10607	0.0448389	ZAR1	1460	chr4:48492269-48496406:+	chr4	48492269	48496406	zygote arrest 1 [Source:HGNC Symbol;Acc:HGNC:20436]
ENST00000338353	up	1.02522	0.0211685	FAM78B	1597	chr1:166039257-166136206:-	chr1	166039257	166136206	family with sequence similarity 78 member B [Source:HGNC Symbol;Acc:HGNC:13495]
ENST00000618712	up	0.90495	0.0244852	RAG2	2818	chr11:36613495-36619829:-	chr11	36613495	36619829	recombination activating 2 [Source:HGNC Symbol;Acc:HGNC:9832]
NM_001329429	up	0.758019	0.0229274	TP53INP2	4163	chr20:33292112-33301243:+	chr20	33292112	33301243
HBMT00000299467	up	0.851742	0.0376119	CATG00000007838.1	1063	chr12:7187725-7188787:+	chr12	7187725	7188787	"At least 1 of the 10 top ranked transcript is CPAT coding and max ORF size >=300, NOT annotated as nonCoding in GENCODE"
ENST00000452339	up	1.05496	0.0261341	EYA4	2411	chr6:133561736-133850040:+	chr6	133561736	133850040	EYA transcriptional coactivator and phosphatase 4 [Source:HGNC Symbol;Acc:HGNC:3522]
ENST00000394056	up	1.15657	0.0352578	KLC4	2770	chr6:43027633-43042825:+	chr6	43027633	43042825	kinesin light chain 4 [Source:HGNC Symbol;Acc:HGNC:21624]
ENST00000376148	up	0.975843	0.0475009	NFKBIL1	1478	chr6:31515358-31526606:+	chr6	31515358	31526606	NFKB inhibitor like 1 [Source:HGNC Symbol;Acc:HGNC:7800]
ENST00000311160	up	0.917454	0.0453305	TNS3	7618	chr7:47314752-47621742:-	chr7	47314752	47621742	tensin 3 [Source:HGNC Symbol;Acc:HGNC:21616]
ENST00000263083	up	0.970103	0.0361383	DPH1	2221	chr17:1933404-1946724:+	chr17	1933404	1946724	diphthamide biosynthesis 1 [Source:HGNC Symbol;Acc:HGNC:3003]
ENST00000380272	up	0.792438	0.0463234	FAM50B	1628	chr6:3849622-3851551:+	chr6	3849622	3851551	family with sequence similarity 50 member B [Source:HGNC Symbol;Acc:HGNC:18789]
ENST00000342456	up	1.133	0.0448307	ALDH3B1	2783	chr11:67777822-67796743:+	chr11	67777822	67796743	aldehyde dehydrogenase 3 family member B1 [Source:HGNC Symbol;Acc:HGNC:410]
ENST00000277458	up	0.67024	0.0390709	ASB6	2330	chr9:132399171-132404444:-	chr9	132399171	132404444	ankyrin repeat and SOCS box containing 6 [Source:HGNC Symbol;Acc:HGNC:17181]
ENST00000526054	up	1.29339	0.0324691	VPS28	892	chr8:145649000-145652366:-	chr8	145649000	145652366	"VPS28, ESCRT-I subunit [Source:HGNC Symbol;Acc:HGNC:18178]"
ENST00000394310	up	0.900331	0.043052	CACNB1	1753	chr17:37333389-37353955:-	chr17	37333389	37353955	calcium voltage-gated channel auxiliary subunit beta 1 [Source:HGNC Symbol;Acc:HGNC:1401]
ENST00000425432	up	0.604603	0.0455513	ZNF821	2000	chr16:71893583-71918093:-	chr16	71893583	71918093	zinc finger protein 821 [Source:HGNC Symbol;Acc:HGNC:28043]
ENST00000221954	up	0.720714	0.0476307	CEACAM4	1205	chr19:42125344-42133442:-	chr19	42125344	42133442	carcinoembryonic antigen related cell adhesion molecule 4 [Source:HGNC Symbol;Acc:HGNC:1816]
ENST00000275605	up	1.25183	0.0188298	PSPH	2131	chr7:56078760-56119297:-	chr7	56078760	56119297	phosphoserine phosphatase [Source:HGNC Symbol;Acc:HGNC:9577]
ENST00000393001	up	0.96508	0.0322137	AMMECR1L	4641	chr2:128619211-128642434:-	chr2	128619211	128642434	AMMECR1 like [Source:HGNC Symbol;Acc:HGNC:28658]
ENST00000389378	up	1.07511	0.0355007	TNIP1	2935	chr5:150409508-150460645:-	chr5	150409508	150460645	TNFAIP3 interacting protein 1 [Source:HGNC Symbol;Acc:HGNC:16903]
ENST00000415766	up	0.754457	0.0328957	TSNAXIP1	2338	chr16:67840668-67861917:+	chr16	67840668	67861917	translin associated factor X interacting protein 1 [Source:HGNC Symbol;Acc:HGNC:18586]
ENST00000358789	up	0.877763	0.0304524	KLK10	1508	chr19:51517526-51523020:-	chr19	51517526	51523020	kallikrein related peptidase 10 [Source:HGNC Symbol;Acc:HGNC:6358]
ENST00000505992	up	1.20776	0.0352596	EIF4E	898	chr4:99802049-99850284:-	chr4	99802049	99850284	eukaryotic translation initiation factor 4E [Source:HGNC Symbol;Acc:HGNC:3287]
ENST00000295727	up	1.36085	0.0276806	FEV	1879	chr2:219845809-219850379:-	chr2	219845809	219850379	"FEV, ETS transcription factor [Source:HGNC Symbol;Acc:HGNC:18562]"
ENST00000636854	up	0.979247	0.028242	KLHL33	5470	chr14:20894011-20904317:-	chr14	20894011	20904317	kelch like family member 33 [Source:HGNC Symbol;Acc:HGNC:31952]
ENST00000392613	up	1.08386	0.0291988	RAB37	2617	chr17:72733356-72743439:+	chr17	72733356	72743439	"RAB37, member RAS oncogene family [Source:HGNC Symbol;Acc:HGNC:30268]"
ENST00000636954	up	0.86538	0.0455871	EFHC1	2129	chr6:52285805-52357218:+	chr6	52285805	52357218	EF-hand domain containing 1 [Source:HGNC Symbol;Acc:HGNC:16406]
ENST00000372856	up	0.997784	0.0261486	PABPC4	3016	chr1:40026488-40042423:-	chr1	40026488	40042423	poly(A) binding protein cytoplasmic 4 [Source:HGNC Symbol;Acc:HGNC:8557]
uc004cya.3	up	1.11242	0.0273444	NHS	8874	chrX:17704908-17754113:+	chrX	17704908	17754113	"Homo sapiens Nance-Horan syndrome (congenital cataracts and dental anomalies) (NHS), transcript variant 2, mRNA."
ENST00000343246	up	1.28253	0.0445853	KRTAP4-5	879	chr17:39305176-39306054:-	chr17	39305176	39306054	keratin associated protein 4-5 [Source:HGNC Symbol;Acc:HGNC:18899]
ENST00000477305	up	0.974127	0.0235517	RP11-80H18.3	1531	chr3:58291999-58304211:+	chr3	58291999	58304211	hydroxyacyl-thioester dehydratase type 2 [Source:HGNC Symbol;Acc:HGNC:53111]
ENST00000341360	up	1.03889	0.028411	ATP2B4	4658	chr1:203651937-203709447:+	chr1	203651937	203709447	ATPase plasma membrane Ca2+ transporting 4 [Source:HGNC Symbol;Acc:HGNC:817]
ENST00000344100	up	1.13835	0.0225544	CACNA1C	6634	chr12:2162729-2800459:+	chr12	2162729	2800459	calcium voltage-gated channel subunit alpha1 C [Source:HGNC Symbol;Acc:HGNC:1390]
ENST00000569155	up	0.784795	0.0352589	MT1H	697	chr16:56703752-56705041:+	chr16	56703752	56705041	metallothionein 1H [Source:HGNC Symbol;Acc:HGNC:7400]
NM_001324388	up	1.04421	0.0266585	HMBOX1	3614	chr8:28748833-28910787:+	chr8	28748833	28910787
ENST00000376332	up	0.794876	0.0390416	CHRDL2	1867	chr11:74407474-74442430:-	chr11	74407474	74442430	chordin like 2 [Source:HGNC Symbol;Acc:HGNC:24168]
ENST00000536985	up	0.973722	0.04572	PFKFB3	2094	chr10:6188279-6275331:+	chr10	6188279	6275331	"6-phosphofructo-2-kinase/fructose-2,6-biphosphatase 3 [Source:HGNC Symbol;Acc:HGNC:8874]"
ENST00000344987	up	1.16591	0.0493642	MPPE1	1831	chr18:11884067-11908329:-	chr18	11884067	11908329	metallophosphoesterase 1 [Source:HGNC Symbol;Acc:HGNC:15988]
ENST00000271332	up	0.809016	0.0467178	CELSR2	10534	chr1:109792641-109818372:+	chr1	109792641	109818372	cadherin EGF LAG seven-pass G-type receptor 2 [Source:HGNC Symbol;Acc:HGNC:3231]
HBMT00001058196	up	0.791241	0.0485492	CATG00000067714.1	800	chr4:10117681-10118480:+	chr4	10117681	10118480	"At least 1 of the 10 top ranked transcript is CPAT coding and max ORF size >=300, NOT annotated as nonCoding in GENCODE"
ENST00000297991	up	0.80091	0.0325088	AQP3	1871	chr9:33441152-33447631:-	chr9	33441152	33447631	aquaporin 3 (Gill blood group) [Source:HGNC Symbol;Acc:HGNC:636]
NM_001304959	up	1.05646	0.0407762	CCDC92	1922	chr12:124420956-124456637:-	chr12	124420956	124456637
ENST00000323865	up	0.630205	0.0288748	HTR1A	1778	chr5:63256183-63257960:-	chr5	63256183	63257960	5-hydroxytryptamine receptor 1A [Source:HGNC Symbol;Acc:HGNC:5286]
ENST00000429094	up	1.32682	0.0159401	NELL2	3612	chr12:44902061-45270157:-	chr12	44902061	45270157	neural EGFL like 2 [Source:HGNC Symbol;Acc:HGNC:7751]
ENST00000325411	up	0.827669	0.00227376	SLC47A2	2258	chr17:19581601-19619919:-	chr17	19581601	19619919	solute carrier family 47 member 2 [Source:HGNC Symbol;Acc:HGNC:26439]
ENST00000245957	up	0.829019	0.0457739	CFAP61	4082	chr20:20033196-20341346:+	chr20	20033196	20341346	cilia and flagella associated protein 61 [Source:HGNC Symbol;Acc:HGNC:15872]
ENST00000554864	up	1.24225	0.0295616	DTNA	1680	chr18:32173322-32409292:+	chr18	32173322	32409292	dystrobrevin alpha [Source:HGNC Symbol;Acc:HGNC:3057]
ENST00000368719	up	0.915897	0.0179416	S100A6	665	chr1:153507075-153508698:-	chr1	153507075	153508698	S100 calcium binding protein A6 [Source:HGNC Symbol;Acc:HGNC:10496]
ENST00000560780	up	1.29565	0.0161231	PATL2	1863	chr15:44957933-44969086:-	chr15	44957933	44969086	PAT1 homolog 2 [Source:HGNC Symbol;Acc:HGNC:33630]
ENST00000221665	up	0.592981	0.0296184	FIZ1	2660	chr19:56102737-56110893:-	chr19	56102737	56110893	FLT3 interacting zinc finger 1 [Source:HGNC Symbol;Acc:HGNC:25917]
ENST00000303400	up	0.753119	0.0421496	MAEA	2222	chr4:1283639-1333925:+	chr4	1283639	1333925	macrophage erythroblast attacher [Source:HGNC Symbol;Acc:HGNC:13731]
ENST00000397574	up	1.1678	0.0274171	IRF7	1968	chr11:612559-615999:-	chr11	612559	615999	interferon regulatory factor 7 [Source:HGNC Symbol;Acc:HGNC:6122]
ENST00000357922	up	1.1801	0.0449196	ASIC3	2232	chr7:150745379-150749840:+	chr7	150745379	150749840	acid sensing ion channel subunit 3 [Source:HGNC Symbol;Acc:HGNC:101]
ENST00000540656	up	1.10023	0.0275805	PIANP	2432	chr12:6802958-6809596:-	chr12	6802958	6809596	PILR alpha associated neural protein [Source:HGNC Symbol;Acc:HGNC:25338]
ENST00000637806	up	1.01571	0.0353374	SMARCA2	7061	chr9:2017586-2045921:+	chr9	2017586	2045921	"SWI/SNF related, matrix associated, actin dependent regulator of chromatin, subfamily a, member 2 [Source:HGNC Symbol;Acc:HGNC:11098]"
ENST00000554578	up	1.33104	0.0308802	STAC3	1580	chr12:57637236-57644967:-	chr12	57637236	57644967	SH3 and cysteine rich domain 3 [Source:HGNC Symbol;Acc:HGNC:28423]
ENST00000338784	up	1.0404	0.0301397	TNFSF13	1971	chr17:7461914-7464925:+	chr17	7461914	7464925	TNF superfamily member 13 [Source:HGNC Symbol;Acc:HGNC:11928]
ENST00000564528	up	1.22996	0.0279749	ZNF23	3020	chr16:71481500-71487876:-	chr16	71481500	71487876	zinc finger protein 23 [Source:HGNC Symbol;Acc:HGNC:13023]
ENST00000373684	up	1.18634	0.035409	OR1L6	1044	chr9:125512019-125513062:+	chr9	125512019	125513062	olfactory receptor family 1 subfamily L member 6 [Source:HGNC Symbol;Acc:HGNC:8218]
ENST00000453981	up	1.23381	0.0226808	DOCK8	7237	chr9:273048-465259:+	chr9	273048	465259	dedicator of cytokinesis 8 [Source:HGNC Symbol;Acc:HGNC:19191]
ENST00000304593	up	0.993433	0.0357392	MFF	2004	chr2:228189885-228222550:+	chr2	228189885	228222550	mitochondrial fission factor [Source:HGNC Symbol;Acc:HGNC:24858]
ENST00000249750	up	0.741891	0.0458955	ALDH1A2	4098	chr15:58245622-58358616:-	chr15	58245622	58358616	aldehyde dehydrogenase 1 family member A2 [Source:HGNC Symbol;Acc:HGNC:15472]
ENST00000395477	up	1.03329	0.0210629	WNK2	6834	chr9:95947212-96082854:+	chr9	95947212	96082854	WNK lysine deficient protein kinase 2 [Source:HGNC Symbol;Acc:HGNC:14542]
ENST00000300452	up	0.687152	0.0439816	COQ4	1548	chr9:131084815-131096351:+	chr9	131084815	131096351	coenzyme Q4 [Source:HGNC Symbol;Acc:HGNC:19693]
ENST00000263367	up	1.01739	0.0398417	HNRNPUL1	2952	chr19:41771027-41812924:+	chr19	41771027	41812924	heterogeneous nuclear ribonucleoprotein U like 1 [Source:HGNC Symbol;Acc:HGNC:17011]
ENST00000453396	up	1.02424	0.0499775	RP11-205M20.3	1003	chr9:32551142-32553005:+	chr9	32551142	32553005	small integral membrane protein 27 [Source:HGNC Symbol;Acc:HGNC:31420]
ENST00000373857	up	0.736358	0.0337286	PTAFR	4491	chr1:28473677-28503699:-	chr1	28473677	28503699	platelet activating factor receptor [Source:HGNC Symbol;Acc:HGNC:9582]
ENST00000338010	up	0.783497	0.046597	ZNF385A	2331	chr12:54762924-54785082:-	chr12	54762924	54785082	zinc finger protein 385A [Source:HGNC Symbol;Acc:HGNC:17521]
uc001cio.3	up	1.10833	0.0353222	EBNA1BP2	1739	chr1:43629845-43736607:-	chr1	43629845	43736607	"Homo sapiens EBNA1 binding protein 2 (EBNA1BP2), transcript variant 1, mRNA."
ENST00000331666	up	0.760549	0.0348224	EIF3C	3145	chr16:28722684-28747051:+	chr16	28722684	28747051	eukaryotic translation initiation factor 3 subunit C [Source:HGNC Symbol;Acc:HGNC:3279]
ENST00000535915	up	0.814664	0.0462196	LDLR	2768	chr19:11200139-11242214:+	chr19	11200139	11242214	low density lipoprotein receptor [Source:HGNC Symbol;Acc:HGNC:6547]
ENST00000599180	up	1.53475	0.0152834	FFAR2	2133	chr19:35939203-35942669:+	chr19	35939203	35942669	free fatty acid receptor 2 [Source:HGNC Symbol;Acc:HGNC:4501]
ENST00000330070	up	1.36005	0.0390668	HOXB2	1562	chr17:46620017-46622351:-	chr17	46620017	46622351	homeobox B2 [Source:HGNC Symbol;Acc:HGNC:5113]
ENST00000460160	up	1.13759	0.0322145	HOXB3	1525	chr17:46627629-46667600:-	chr17	46627629	46667600	homeobox B3 [Source:HGNC Symbol;Acc:HGNC:5114]
ENST00000613740	up	0.974063	0.035798	EPHA5	8355	chr4:66185281-66536213:-	chr4	66185281	66536213	EPH receptor A5 [Source:HGNC Symbol;Acc:HGNC:3389]
ENST00000396713	up	0.859741	0.0422525	ZDHHC4	1552	chr7:6617065-6628609:+	chr7	6617065	6628609	zinc finger DHHC-type containing 4 [Source:HGNC Symbol;Acc:HGNC:18471]
ENST00000400259	up	0.947566	0.0392045	CDC42	2274	chr1:22379120-22419416:+	chr1	22379120	22419416	cell division cycle 42 [Source:HGNC Symbol;Acc:HGNC:1736]
ENST00000355693	up	1.28733	0.0376187	CHCHD8	960	chr11:73583712-73588033:-	chr11	73583712	73588033	cytochrome c oxidase assembly factor 4 homolog [Source:HGNC Symbol;Acc:HGNC:24604]
ENST00000494921	up	0.766583	0.0432337	DTD1	2890	chr20:18568608-18613328:+	chr20	18568608	18613328	D-tyrosyl-tRNA deacylase 1 [Source:HGNC Symbol;Acc:HGNC:16219]
ENST00000642119	up	0.952597	0.0470184	OR13G1	2568	chr1:247834114-247843041:-	chr1	247834114	247843041	olfactory receptor family 13 subfamily G member 1 [Source:HGNC Symbol;Acc:HGNC:14999]
uc010ccz.1	up	0.814783	0.0492316	CCL17	618	chr16:57438679-57449974:+	chr16	57438679	57449974	"Homo sapiens chemokine (C-C motif) ligand 17 (CCL17), mRNA."
ENST00000502264	up	0.95528	0.0479419	CACNA1G	6921	chr17:48638821-48704112:+	chr17	48638821	48704112	calcium voltage-gated channel subunit alpha1 G [Source:HGNC Symbol;Acc:HGNC:1394]
ENST00000398458	up	0.952445	0.0385779	TMPRSS12	1450	chr12:51236716-51281667:+	chr12	51236716	51281667	transmembrane serine protease 12 [Source:HGNC Symbol;Acc:HGNC:28779]
ENCT00000478366	up	1.15841	0.0367204	CATG00000113928.1	7488	chrX:73628371-73640602:-	chrX	73628371	73640602	"At least 1 of the 10 top ranked transcript is CPAT coding and max ORF size >=300, NOT annotated as nonCoding in GENCODE"
ENST00000289429	up	1.03493	0.0194925	CD1A	2096	chr1:158223927-158228059:+	chr1	158223927	158228059	CD1a molecule [Source:HGNC Symbol;Acc:HGNC:1634]
ENST00000353689	up	0.959017	0.0494521	CCNB1IP1	1305	chr14:20779527-20801471:-	chr14	20779527	20801471	cyclin B1 interacting protein 1 [Source:HGNC Symbol;Acc:HGNC:19437]
NM_001284247	up	0.953195	0.0409088	SIPA1L1	8303	chr14:71905716-72207946:+	chr14	71905716	72207946
ENST00000608990	up	1.16011	0.0306035	C20orf203	5076	chr20:31219454-31261743:-	chr20	31219454	31261743	chromosome 20 open reading frame 203 [Source:HGNC Symbol;Acc:HGNC:26592]
ENST00000554591	up	0.78135	0.0460912	NFATC4	2893	chr14:24836145-24847114:+	chr14	24836145	24847114	nuclear factor of activated T cells 4 [Source:HGNC Symbol;Acc:HGNC:7778]
ENST00000391804	up	1.04114	0.0260312	KLK11	930	chr19:51525745-51531210:-	chr19	51525745	51531210	kallikrein related peptidase 11 [Source:HGNC Symbol;Acc:HGNC:6359]
ENST00000361069	up	0.759353	0.048369	LAMC3	6133	chr9:133884469-133968446:+	chr9	133884469	133968446	laminin subunit gamma 3 [Source:HGNC Symbol;Acc:HGNC:6494]
ENST00000556766	up	1.22271	0.017385	GNG2	2125	chr14:52327364-52435099:+	chr14	52327364	52435099	G protein subunit gamma 2 [Source:HGNC Symbol;Acc:HGNC:4404]
ENST00000621115	up	0.805651	0.0300525	ELN	3452	chr7:73442119-73484229:+	chr7	73442119	73484229	elastin [Source:HGNC Symbol;Acc:HGNC:3327]
ENST00000306031	up	1.01965	0.0222589	DPYD	1779	chr1:98185314-98386605:-	chr1	98185314	98386605	dihydropyrimidine dehydrogenase [Source:HGNC Symbol;Acc:HGNC:3012]
ENST00000540914	up	0.751133	0.0455104	RIPOR2	3614	chr6:24839601-24877593:-	chr6	24839601	24877593	RHO family interacting cell polarization regulator 2 [Source:HGNC Symbol;Acc:HGNC:13872]
MICT00000295538	up	1.38708	0.0357342	CATG00000087082.1	9910	chr6:397479-407574:-	chr6	397479	407574	"At least 1 of the 10 top ranked transcript is CPAT coding and max ORF size >=300, NOT annotated as nonCoding in GENCODE"
ENST00000554104	up	1.10076	0.0371597	NDRG2	2146	chr14:21484931-21490979:-	chr14	21484931	21490979	NDRG family member 2 [Source:HGNC Symbol;Acc:HGNC:14460]
NM_001304829	up	0.964511	0.024877	SASS6	3969	chr1:100549101-100598651:-	chr1	100549101	100598651
ENST00000380749	up	0.898229	0.0388805	HMGN1	1383	chr21:40714241-40721126:-	chr21	40714241	40721126	high mobility group nucleosome binding domain 1 [Source:HGNC Symbol;Acc:HGNC:4984]
ENST00000374269	up	0.700804	0.0300456	PDIK1L	2566	chr1:26438340-26450524:+	chr1	26438340	26450524	PDLIM1 interacting kinase 1 like [Source:HGNC Symbol;Acc:HGNC:18981]
ENST00000359621	up	0.92361	0.023726	CELA2A	919	chr1:15783224-15798586:+	chr1	15783224	15798586	chymotrypsin like elastase family member 2A [Source:HGNC Symbol;Acc:HGNC:24609]
ENST00000450050	up	0.677088	0.0450754	ASB6	4535	chr9:132396883-132404448:-	chr9	132396883	132404448	ankyrin repeat and SOCS box containing 6 [Source:HGNC Symbol;Acc:HGNC:17181]
ENST00000480456	up	0.647152	0.0435609	JAM2	4337	chr21:27011584-27089874:+	chr21	27011584	27089874	junctional adhesion molecule 2 [Source:HGNC Symbol;Acc:HGNC:14686]
ENST00000372850	up	1.06602	0.0372015	URM1	3045	chr9:131133640-131153013:+	chr9	131133640	131153013	ubiquitin related modifier 1 [Source:HGNC Symbol;Acc:HGNC:28378]
NM_001252338	up	0.933545	0.0219086	CDH4	6345	chr20:60074477-60515673:+	chr20	60074477	60515673
ENST00000404735	up	1.06046	0.0222313	RPS27A	796	chr2:55459814-55462891:+	chr2	55459814	55462891	ribosomal protein S27a [Source:HGNC Symbol;Acc:HGNC:10417]
ENST00000423145	up	0.723631	0.0344198	CD70	881	chr19:6583194-6591150:-	chr19	6583194	6591150	CD70 molecule [Source:HGNC Symbol;Acc:HGNC:11937]
ENST00000641600	up	0.806709	0.0491153	OR8H1	2927	chr11:56055938-56059730:-	chr11	56055938	56059730	olfactory receptor family 8 subfamily H member 1 [Source:HGNC Symbol;Acc:HGNC:14824]
ENST00000425441	up	1.20024	0.0318417	CCDC12	1097	chr3:46963216-47023472:-	chr3	46963216	47023472	coiled-coil domain containing 12 [Source:HGNC Symbol;Acc:HGNC:28332]
NM_001350532	up	0.766079	0.043386	SNX14	3813	chr6:86215215-86303874:-	chr6	86215215	86303874
ENST00000530705	up	1.05639	0.0239421	TPT1	4735	chr13:45907606-45915505:-	chr13	45907606	45915505	"tumor protein, translationally-controlled 1 [Source:HGNC Symbol;Acc:HGNC:12022]"
ENST00000617266	up	0.990053	0.0331964	ZNF79	1969	chr9:130186653-130207650:+	chr9	130186653	130207650	zinc finger protein 79 [Source:HGNC Symbol;Acc:HGNC:13153]
ENST00000266880	up	1.33557	0.0185915	CHFR	11133	chr12:133408943-133464184:-	chr12	133408943	133464184	checkpoint with forkhead and ring finger domains [Source:HGNC Symbol;Acc:HGNC:20455]
ENST00000280979	up	1.02083	0.0472832	AKAP6	15006	chr14:32798479-33306887:+	chr14	32798479	33306887	A-kinase anchoring protein 6 [Source:HGNC Symbol;Acc:HGNC:376]
ENST00000355497	up	0.804305	0.0323561	LMX1B	5809	chr9:129376722-129463311:+	chr9	129376722	129463311	LIM homeobox transcription factor 1 beta [Source:HGNC Symbol;Acc:HGNC:6654]
NM_001350451	up	1.00896	0.0459531	RBFOX3	3315	chr17:77085427-77478680:-	chr17	77085427	77478680
ENST00000236925	up	1.12073	0.044828	CAMSAP2	7161	chr1:200708907-200829829:+	chr1	200708907	200829829	calmodulin regulated spectrin associated protein family member 2 [Source:HGNC Symbol;Acc:HGNC:29188]
NM_001278630	up	1.11364	0.0333359	C9orf43	1948	chr9:116172989-116191964:+	chr9	116172989	116191964
ENST00000597686	up	0.642442	0.0449064	TUBB4A	636	chr19:6496142-6502855:-	chr19	6496142	6502855	tubulin beta 4A class IVa [Source:HGNC Symbol;Acc:HGNC:20774]
ENST00000443524	up	0.878658	0.0366117	HTATIP2	967	chr11:20385271-20404914:+	chr11	20385271	20404914	HIV-1 Tat interactive protein 2 [Source:HGNC Symbol;Acc:HGNC:16637]
ENST00000612932	up	0.640377	0.0393841	SOCS7	7857	chr17:36508128-36561846:+	chr17	36508128	36561846	suppressor of cytokine signaling 7 [Source:HGNC Symbol;Acc:HGNC:29846]
ENST00000378750	up	0.963686	0.0373379	PEX16	1335	chr11:45931725-45939606:-	chr11	45931725	45939606	peroxisomal biogenesis factor 16 [Source:HGNC Symbol;Acc:HGNC:8857]
ENST00000580261	up	1.24323	0.0177622	RPL17	669	chr18:47014854-47018893:-	chr18	47014854	47018893	ribosomal protein L17 [Source:HGNC Symbol;Acc:HGNC:10307]
ENST00000420504	up	0.906729	0.0333688	TMEM200B	2553	chr1:29445946-29449013:-	chr1	29445946	29449013	transmembrane protein 200B [Source:HGNC Symbol;Acc:HGNC:33785]
ENST00000382192	up	1.00594	0.0384653	ZNF205	2062	chr16:3162561-3170518:+	chr16	3162561	3170518	zinc finger protein 205 [Source:HGNC Symbol;Acc:HGNC:12996]
ENST00000562081	up	0.901614	0.0412225	COG8	1731	chr16:69366499-69373486:-	chr16	69366499	69373486	component of oligomeric golgi complex 8 [Source:HGNC Symbol;Acc:HGNC:18623]
ENST00000275169	up	0.634534	0.0439864	GPR6	1089	chr6:110300316-110301404:+	chr6	110300316	110301404	G protein-coupled receptor 6 [Source:HGNC Symbol;Acc:HGNC:4515]
ENST00000314100	up	1.38483	0.0263633	BTBD9	8486	chr6:38136227-38563843:-	chr6	38136227	38563843	BTB domain containing 9 [Source:HGNC Symbol;Acc:HGNC:21228]
ENST00000419348	up	0.79954	0.0311953	HTATIP2	1477	chr11:20385289-20405328:+	chr11	20385289	20405328	HIV-1 Tat interactive protein 2 [Source:HGNC Symbol;Acc:HGNC:16637]
ENST00000257951	up	0.913582	0.0490386	KRT84	2092	chr12:52771596-52779436:-	chr12	52771596	52779436	keratin 84 [Source:HGNC Symbol;Acc:HGNC:6461]
ENST00000318063	up	1.07428	0.0240267	MICU3	3992	chr8:16884747-16980153:+	chr8	16884747	16980153	mitochondrial calcium uptake family member 3 [Source:HGNC Symbol;Acc:HGNC:27820]
NM_001080421	up	0.866252	0.0454229	UNC13A	9847	chr19:17712137-17799008:-	chr19	17712137	17799008
ENST00000617429	up	1.23142	0.0213903	ZNHIT3	951	chr17:34842479-34851666:+	chr17	34842479	34851666	zinc finger HIT-type containing 3 [Source:HGNC Symbol;Acc:HGNC:12309]
ENST00000312006	up	0.792827	0.0489	GAL3ST3	2133	chr11:65809423-65816651:-	chr11	65809423	65816651	galactose-3-O-sulfotransferase 3 [Source:HGNC Symbol;Acc:HGNC:24144]
ENST00000458360	up	1.1877	0.0410082	ZMYND8	3729	chr20:45838892-45985464:-	chr20	45838892	45985464	zinc finger MYND-type containing 8 [Source:HGNC Symbol;Acc:HGNC:9397]
ENST00000489828	up	1.03484	0.0301594	SRPK2	2560	chr7:104757973-104939226:-	chr7	104757973	104939226	SRSF protein kinase 2 [Source:HGNC Symbol;Acc:HGNC:11306]
ENST00000411739	up	1.03832	0.0466658	NEDD1	2490	chr12:97301016-97346253:+	chr12	97301016	97346253	"neural precursor cell expressed, developmentally down-regulated 1 [Source:HGNC Symbol;Acc:HGNC:7723]"
ENST00000568377	up	0.838223	0.037682	TMEM231	2920	chr16:75572049-75590136:-	chr16	75572049	75590136	transmembrane protein 231 [Source:HGNC Symbol;Acc:HGNC:37234]
ENST00000389774	up	1.13159	0.0400414	ARHGAP8	1725	chr22:45148438-45258664:+	chr22	45148438	45258664	Rho GTPase activating protein 8 [Source:HGNC Symbol;Acc:HGNC:677]
ENST00000315970	up	0.857704	0.0423102	OS9	2691	chr12:58087904-58115338:+	chr12	58087904	58115338	"OS9, endoplasmic reticulum lectin [Source:HGNC Symbol;Acc:HGNC:16994]"
NM_001324228	up	0.857788	0.0302106	STOML1	1919	chr15:74275559-74284689:-	chr15	74275559	74284689
NM_001330790	up	1.01435	0.0495473	LIMCH1	6318	chr4:41362648-41702061:+	chr4	41362648	41702061
ENST00000338222	up	0.71352	0.037238	UBQLN2	4230	chrX:56590072-56594301:+	chrX	56590072	56594301	ubiquilin 2 [Source:HGNC Symbol;Acc:HGNC:12509]
ENST00000262626	up	0.945726	0.0381448	HPN	2363	chr19:35531410-35557475:+	chr19	35531410	35557475	hepsin [Source:HGNC Symbol;Acc:HGNC:5155]
ENCT00000436590	up	0.955835	0.047584	CATG00000102848.1	3558	chr8:76316687-76320244:-	chr8	76316687	76320244	"At least 1 of the 10 top ranked transcript is CPAT coding and max ORF size >=300, NOT annotated as nonCoding in GENCODE"
ENST00000398213	up	0.933061	0.0419025	PYM1	1073	chr12:56295198-56320896:-	chr12	56295198	56320896	"PYM homolog 1, exon junction complex associated factor [Source:HGNC Symbol;Acc:HGNC:30258]"
ENST00000336294	up	0.670144	0.0457543	TMEM39B	1813	chr1:32538503-32568462:+	chr1	32538503	32568462	transmembrane protein 39B [Source:HGNC Symbol;Acc:HGNC:25510]
ENST00000316902	up	0.881797	0.0418939	SLC7A8	4216	chr14:23594504-23652849:-	chr14	23594504	23652849	solute carrier family 7 member 8 [Source:HGNC Symbol;Acc:HGNC:11066]
ENST00000284551	up	0.616699	0.0304232	TRIM11	2715	chr1:228581377-228594541:-	chr1	228581377	228594541	tripartite motif containing 11 [Source:HGNC Symbol;Acc:HGNC:16281]
ENST00000358273	up	0.795324	0.043583	NF1	12425	chr17:29421945-29704695:+	chr17	29421945	29704695	neurofibromin 1 [Source:HGNC Symbol;Acc:HGNC:7765]
ENST00000412352	up	1.09754	0.0204229	C12orf72	1083	chr12:31800094-31821009:+	chr12	31800094	31821009	electron transfer flavoprotein beta subunit lysine methyltransferase [Source:HGNC Symbol;Acc:HGNC:28739]
ENST00000447601	up	0.722224	0.0345809	FAM3A	1800	chrX:153734502-153744563:-	chrX	153734502	153744563	family with sequence similarity 3 member A [Source:HGNC Symbol;Acc:HGNC:13749]
ENST00000312293	up	0.936622	0.0492467	FOLR1	1130	chr11:71900602-71907367:+	chr11	71900602	71907367	folate receptor 1 [Source:HGNC Symbol;Acc:HGNC:3791]
ENST00000433821	up	1.15429	0.0389245	RASGRP4	2941	chr19:38899699-38916945:-	chr19	38899699	38916945	RAS guanyl releasing protein 4 [Source:HGNC Symbol;Acc:HGNC:18958]
ENST00000372734	up	0.798538	0.0337337	ADK	2083	chr10:75936444-76469061:+	chr10	75936444	76469061	adenosine kinase [Source:HGNC Symbol;Acc:HGNC:257]
ENST00000298283	up	1.08771	0.0382522	RPL10L	812	chr14:47120213-47121024:-	chr14	47120213	47121024	ribosomal protein L10 like [Source:HGNC Symbol;Acc:HGNC:17976]
ENST00000281708	up	0.612782	0.0472379	FBXW7	4896	chr4:153242410-153457215:-	chr4	153242410	153457215	F-box and WD repeat domain containing 7 [Source:HGNC Symbol;Acc:HGNC:16712]
ENST00000369155	up	1.09683	0.0393955	HIST2H2BE	2194	chr1:149856009-149858202:-	chr1	149856009	149858202	histone cluster 2 H2B family member e [Source:HGNC Symbol;Acc:HGNC:4760]
ENST00000397389	up	0.921456	0.0404735	OGFOD2	2308	chr12:123459127-123464589:+	chr12	123459127	123464589	2-oxoglutarate and iron dependent oxygenase domain containing 2 [Source:HGNC Symbol;Acc:HGNC:25823]
ENST00000374450	up	1.02949	0.0385427	EIF6	1289	chr20:33866714-33872788:-	chr20	33866714	33872788	eukaryotic translation initiation factor 6 [Source:HGNC Symbol;Acc:HGNC:6159]
ENST00000534062	up	0.970476	0.0357781	RTL1	4193	chr14:101346992-101351184:-	chr14	101346992	101351184	retrotransposon Gag like 1 [Source:HGNC Symbol;Acc:HGNC:14665]
FTMT27000001171	up	0.909522	0.0356478	CATG00000036987.1	1265	chr18:15000613-15001877:-	chr18	15000613	15001877	"At least 1 of the 10 top ranked transcript is CPAT coding and max ORF size >=300, NOT annotated as nonCoding in GENCODE"
ENST00000398097	up	1.05489	0.0262868	NHS	8213	chrX:17653413-17754098:+	chrX	17653413	17754098	NHS actin remodeling regulator [Source:HGNC Symbol;Acc:HGNC:7820]
ENST00000375441	up	0.839456	0.0424665	CUL4A	4037	chr13:113862507-113919386:+	chr13	113862507	113919386	cullin 4A [Source:HGNC Symbol;Acc:HGNC:2554]
ENST00000535572	up	0.841294	0.0488638	WNK1	9886	chr12:861759-1020466:+	chr12	861759	1020466	WNK lysine deficient protein kinase 1 [Source:HGNC Symbol;Acc:HGNC:14540]
ENST00000328313	up	1.58197	0.00521532	ENPP7	2043	chr17:77704681-77716021:+	chr17	77704681	77716021	ectonucleotide pyrophosphatase/phosphodiesterase 7 [Source:HGNC Symbol;Acc:HGNC:23764]
ENST00000642700	up	0.922497	0.0464466	TLR2	2788	chr4:154605432-154626604:+	chr4	154605432	154626604	toll like receptor 2 [Source:HGNC Symbol;Acc:HGNC:11848]
ENST00000593829	up	0.899396	0.0313282	LSM4	1908	chr19:18417040-18434084:-	chr19	18417040	18434084	"LSM4 homolog, U6 small nuclear RNA and mRNA degradation associated [Source:HGNC Symbol;Acc:HGNC:17259]"
ENST00000315456	up	1.13006	0.0409605	DTNA	1706	chr18:32073281-32409292:+	chr18	32073281	32409292	dystrobrevin alpha [Source:HGNC Symbol;Acc:HGNC:3057]
ENST00000354839	up	0.966994	0.0305759	EPHA5	3427	chr4:66189646-66535653:-	chr4	66189646	66535653	EPH receptor A5 [Source:HGNC Symbol;Acc:HGNC:3389]
ENST00000328278	up	0.857895	0.0383013	LRRC14B	1573	chr5:191626-195468:+	chr5	191626	195468	leucine rich repeat containing 14B [Source:HGNC Symbol;Acc:HGNC:37268]
ENST00000565488	up	0.755856	0.0338595	SLC25A24	4271	chr1:108676658-108742980:-	chr1	108676658	108742980	solute carrier family 25 member 24 [Source:HGNC Symbol;Acc:HGNC:20662]
ENST00000629203	up	0.851088	0.0474657	SH2D3C	2478	chr9:130500765-130517553:-	chr9	130500765	130517553	SH2 domain containing 3C [Source:HGNC Symbol;Acc:HGNC:16884]
ENST00000164024	up	0.872603	0.0158687	CELSR3	11956	chr3:48673902-48700348:-	chr3	48673902	48700348	cadherin EGF LAG seven-pass G-type receptor 3 [Source:HGNC Symbol;Acc:HGNC:3230]
ENST00000397746	down	-0.827858	0.0408505	FTCD	1878	chr21:47556693-47575481:-	chr21	47556693	47575481	formimidoyltransferase cyclodeaminase [Source:HGNC Symbol;Acc:HGNC:3974]
ENST00000361085	down	-0.691091	0.0139971	ZNF37A	8738	chr10:38383275-38414472:+	chr10	38383275	38414472	zinc finger protein 37A [Source:HGNC Symbol;Acc:HGNC:13102]
ENST00000457104	down	-0.70222	0.0146807	VEGFA	414	chr6:43738984-43752299:+	chr6	43738984	43752299	vascular endothelial growth factor A [Source:HGNC Symbol;Acc:HGNC:12680]
ENST00000511224	down	-1.0097	0.01999	SEPP1	1853	chr5:42800214-42811994:-	chr5	42800214	42811994	selenoprotein P [Source:HGNC Symbol;Acc:HGNC:10751]
ENST00000222718	down	-0.812791	0.0486272	HOXA2	1814	chr7:27139973-27142430:-	chr7	27139973	27142430	homeobox A2 [Source:HGNC Symbol;Acc:HGNC:5103]
ENST00000381089	down	-0.936501	0.00996358	VCX3A	995	chrX:6451659-6453159:-	chrX	6451659	6453159	"variable charge, X-linked 3A [Source:HGNC Symbol;Acc:HGNC:18159]"
ENST00000278886	down	-1.17211	0.020038	NINL	4969	chr20:25433341-25566153:-	chr20	25433341	25566153	ninein like [Source:HGNC Symbol;Acc:HGNC:29163]
ENST00000324450	down	-0.745592	0.022688	VEGFA	954	chr6:43738444-43752299:+	chr6	43738444	43752299	vascular endothelial growth factor A [Source:HGNC Symbol;Acc:HGNC:12680]
ENST00000422516	down	-0.742222	0.0211345	NINL	3801	chr20:25433462-25566153:-	chr20	25433462	25566153	ninein like [Source:HGNC Symbol;Acc:HGNC:29163]
ENST00000544822	down	-0.817412	0.0338966	KLRC1	1600	chr12:10598640-10607215:-	chr12	10598640	10607215	killer cell lectin like receptor C1 [Source:HGNC Symbol;Acc:HGNC:6374]
