# Supplementary material for: METTL3 promotes colorectal carcinoma progression by regulating the m6A–CRB3–Hippo axis
Source: J Exp Clin Cancer Res. 2022 Jan 10;41:19. doi: 10.1186/s13046-021-02227-8 (PMC8744223; doi:10.1186/s13046-021-02227-8)
Supplement: Supplementary file 6 — Additional file 6. mRNA quantity level in colorectal carcinoma vs. normal tissue. [file 13046_2021_2227_MOESM6_ESM.xlsx]

## Sheet: mRNA Quantity in CRC vs Normal
mRNA Quantity in CRC vs Normal
Transcript_ID	Regulation	Foldchange(log2-Scaled)	Pvalue(unpaired t-test)	GeneSymbol	RNAlength	Locus	chrom	txStart	txEnd	description
ENST00000400520	up	1.14533	0.0347975	PLA2G2A	974	chr1:20301925-20306236:-	chr1	20301925	20306236	phospholipase A2 group IIA [Source:HGNC Symbol;Acc:HGNC:9031]
ENST00000638378	up	2.08704	0.0354044	CNTN2	4447	chr1:205012096-205044056:+	chr1	205012096	205044056	contactin 2 [Source:HGNC Symbol;Acc:HGNC:2172]
NM_001353230	up	0.866745	0.0037258	FLCN	3973	chr17:17115527-17140505:-	chr17	17115527	17140505
NM_001321249	up	0.790847	0.0202262	VOPP1	2863	chr7:55538301-55639855:-	chr7	55538301	55639855
ENST00000548645	up	1.55542	0.00168701	NPAS3	2926	chr14:33408478-34270484:+	chr14	33408478	34270484	neuronal PAS domain protein 3 [Source:HGNC Symbol;Acc:HGNC:19311]
ENST00000374029	up	1.04999	0.0374822	GJB1	1587	chrX:70435044-70445050:+	chrX	70435044	70445050	gap junction protein beta 1 [Source:HGNC Symbol;Acc:HGNC:4283]
ENST00000393594	up	0.970047	0.00942924	DNM1	3245	chr9:130965667-131017523:+	chr9	130965667	131017523	dynamin 1 [Source:HGNC Symbol;Acc:HGNC:2972]
NM_001347250	up	0.75134	0.0205176	CYP19A1	4407	chr15:51500254-51580535:-	chr15	51500254	51580535
ENST00000438120	up	0.770607	0.0155891	PTPRF	6377	chr1:43996561-44088028:+	chr1	43996561	44088028	"protein tyrosine phosphatase, receptor type F [Source:HGNC Symbol;Acc:HGNC:9670]"
ENST00000413580	up	1.83227	0.0490816	PHOSPHO1	2173	chr17:47300732-47308128:-	chr17	47300732	47308128	phosphoethanolamine/phosphocholine phosphatase [Source:HGNC Symbol;Acc:HGNC:16815]
HBMT00000765437	up	2.43547	0.0067525	CATG00000042690.1	1486	chr2:47104678-47106163:+	chr2	47104678	47106163	"At least 1 of the 10 top ranked transcript is CPAT coding and max ORF size >=300, NOT annotated as nonCoding in GENCODE"
ENST00000392482	up	0.816392	0.0285513	TPD52L1	1165	chr6:125524785-125584638:+	chr6	125524785	125584638	tumor protein D52 like 1 [Source:HGNC Symbol;Acc:HGNC:12006]
ENST00000378023	up	1.02819	0.00153676	RIPOR2	2442	chr6:24839587-24877583:-	chr6	24839587	24877583	RHO family interacting cell polarization regulator 2 [Source:HGNC Symbol;Acc:HGNC:13872]
ENST00000540395	up	1.03914	0.00798427	MEPE	2135	chr4:88754121-88767969:+	chr4	88754121	88767969	matrix extracellular phosphoglycoprotein [Source:HGNC Symbol;Acc:HGNC:13361]
ENST00000583937	up	1.13031	0.0494096	CD300LF	1275	chr17:72690953-72709080:-	chr17	72690953	72709080	CD300 molecule like family member f [Source:HGNC Symbol;Acc:HGNC:29883]
ENST00000397118	up	0.78167	0.0363411	JPH4	4386	chr14:24037247-24047994:-	chr14	24037247	24047994	junctophilin 4 [Source:HGNC Symbol;Acc:HGNC:20156]
ENST00000588873	up	0.672883	0.0270323	CTC-454I21.3	389	chr19:37583921-37697976:-	chr19	37583921	37697976
ENST00000415486	up	1.02135	0.0425788	RAI2	2037	chrX:17818169-17879418:-	chrX	17818169	17879418	retinoic acid induced 2 [Source:HGNC Symbol;Acc:HGNC:9835]
ENST00000308713	up	0.869994	0.00184625	SEZ6L2	3801	chr16:29882480-29910868:-	chr16	29882480	29910868	seizure related 6 homolog like 2 [Source:HGNC Symbol;Acc:HGNC:30844]
ENST00000333850	up	1.29686	0.00625168	TPH2	2360	chr12:72332626-72426221:+	chr12	72332626	72426221	tryptophan hydroxylase 2 [Source:HGNC Symbol;Acc:HGNC:20692]
ENCT00000200335	up	0.593847	0.0475736	CATG00000038184.1	8412	chr19:1479610-1488181:+	chr19	1479610	1488181	"At least 1 of the 10 top ranked transcript is CPAT coding and max ORF size >=300, NOT annotated as nonCoding in GENCODE"
ENST00000393791	up	0.845554	0.0368985	ARHGAP9	2597	chr12:57866038-57873633:-	chr12	57866038	57873633	Rho GTPase activating protein 9 [Source:HGNC Symbol;Acc:HGNC:14130]
ENST00000344051	up	0.722367	0.0434179	SPINT1	3056	chr15:41136216-41150405:+	chr15	41136216	41150405	"serine peptidase inhibitor, Kunitz type 1 [Source:HGNC Symbol;Acc:HGNC:11246]"
ENST00000600229	up	1.18018	0.00252648	CRB3	1078	chr19:6464290-6467232:+	chr19	6464290	6467232	"crumbs 3, cell polarity complex component [Source:HGNC Symbol;Acc:HGNC:20237]"
NM_001145375	up	0.6944	0.0252196	ALKBH2	953	chr12:109525993-109531293:-	chr12	109525993	109531293
ENST00000338662	up	1.01216	0.0451391	ATP5G2	1792	chr12:54058986-54071182:-	chr12	54058986	54071182	ATP synthase membrane subunit c locus 2 [Source:HGNC Symbol;Acc:HGNC:842]
ENST00000575752	up	0.823486	0.0207997	ZNF174	1068	chr16:3451235-3455043:+	chr16	3451235	3455043	zinc finger protein 174 [Source:HGNC Symbol;Acc:HGNC:12963]
ENST00000465414	up	0.758653	0.0188832	CLEC19A	666	chr16:19297101-19315722:+	chr16	19297101	19315722	C-type lectin domain containing 19A [Source:HGNC Symbol;Acc:HGNC:34522]
ENST00000444837	up	0.864544	0.0488743	MT1G	406	chr16:56700643-56701977:-	chr16	56700643	56701977	metallothionein 1G [Source:HGNC Symbol;Acc:HGNC:7399]
ENST00000641865	up	1.11258	0.0269192	OR5B3	1046	chr11:58169937-58174347:-	chr11	58169937	58174347	olfactory receptor family 5 subfamily B member 3 [Source:HGNC Symbol;Acc:HGNC:8324]
ENST00000375274	up	2.29222	0.0289853	PTCH1	4720	chr9:98208441-98279247:-	chr9	98208441	98279247	patched 1 [Source:HGNC Symbol;Acc:HGNC:9585]
ENST00000616407	up	1.85089	0.0080601	PPP4R3B	4384	chr2:55775515-55844723:-	chr2	55775515	55844723	protein phosphatase 4 regulatory subunit 3B [Source:HGNC Symbol;Acc:HGNC:29267]
ENST00000227471	up	1.07342	0.0238586	UNC93B1	2315	chr11:67758575-67771593:-	chr11	67758575	67771593	"unc-93 homolog B1, TLR signaling regulator [Source:HGNC Symbol;Acc:HGNC:13481]"
ENST00000361738	up	1.16643	0.00265814	FAM63A	1961	chr1:150969576-150980851:-	chr1	150969576	150980851	MINDY lysine 48 deubiquitinase 1 [Source:HGNC Symbol;Acc:HGNC:25648]
ENST00000446122	up	0.947734	0.0471727	DGKI	4070	chr7:137075270-137531838:-	chr7	137075270	137531838	diacylglycerol kinase iota [Source:HGNC Symbol;Acc:HGNC:2855]
ENST00000485419	up	0.949618	0.0136246	IQCJ-SCHIP1	2445	chr3:158787053-159615147:+	chr3	158787053	159615147	IQCJ-SCHIP1 readthrough [Source:HGNC Symbol;Acc:HGNC:38842]
ENST00000380534	up	0.775377	0.0205319	SAXO1	2099	chr9:18927656-19033186:-	chr9	18927656	19033186	stabilizer of axonemal microtubules 1 [Source:HGNC Symbol;Acc:HGNC:28566]
ENST00000546076	up	0.766482	0.0240256	TSPAN11	1058	chr12:31079682-31145086:+	chr12	31079682	31145086	tetraspanin 11 [Source:HGNC Symbol;Acc:HGNC:30795]
ENST00000619381	up	0.695749	0.0163279	ALKBH2	895	chr12:109525993-109531293:-	chr12	109525993	109531293	"alkB homolog 2, alpha-ketoglutarate dependent dioxygenase [Source:HGNC Symbol;Acc:HGNC:32487]"
ENST00000255082	up	0.847831	0.0273513	ACY3	1300	chr11:67410026-67418130:-	chr11	67410026	67418130	aminoacylase 3 [Source:HGNC Symbol;Acc:HGNC:24104]
MICT00000208666	up	0.723472	0.0414814	CATG00000046838.1	1281	chr2:224701017-224708265:+	chr2	224701017	224708265	"At least 1 of the 10 top ranked transcript is CPAT coding and max ORF size >=300, NOT annotated as nonCoding in GENCODE"
ENCT00000281315	up	1.64626	0.000893483	CATG00000058339.1	1533	chr22:26823498-26825122:-	chr22	26823498	26825122	"At least 1 of the 10 top ranked transcript is CPAT coding and max ORF size >=300, NOT annotated as nonCoding in GENCODE"
ENST00000588937	up	1.15781	0.0258996	MBD1	1761	chr18:47795999-47806362:-	chr18	47795999	47806362	methyl-CpG binding domain protein 1 [Source:HGNC Symbol;Acc:HGNC:6916]
ENST00000308618	up	4.08185	0.0394378	EVX2	4203	chr2:176942200-176948641:-	chr2	176942200	176948641	even-skipped homeobox 2 [Source:HGNC Symbol;Acc:HGNC:3507]
ENST00000368896	up	1.39175	0.0488454	FAM24B	704	chr10:124608612-124639121:-	chr10	124608612	124639121	family with sequence similarity 24 member B [Source:HGNC Symbol;Acc:HGNC:23475]
ENST00000373284	up	1.35999	0.0128466	TOR2A	1523	chr9:130493803-130497596:-	chr9	130493803	130497596	torsin family 2 member A [Source:HGNC Symbol;Acc:HGNC:11996]
ENST00000378045	up	0.922931	0.0232862	FUNDC1	1196	chrX:44382885-44402247:-	chrX	44382885	44402247	FUN14 domain containing 1 [Source:HGNC Symbol;Acc:HGNC:28746]
ENST00000342873	up	0.67794	0.0418057	WFDC2	818	chr20:44108079-44110172:+	chr20	44108079	44110172	WAP four-disulfide core domain 2 [Source:HGNC Symbol;Acc:HGNC:15939]
ENST00000546568	up	0.748166	0.0362497	ANKS1B	1281	chr12:99139517-99548270:-	chr12	99139517	99548270	ankyrin repeat and sterile alpha motif domain containing 1B [Source:HGNC Symbol;Acc:HGNC:24600]
ENST00000389384	up	0.768275	0.0325716	ATXN7L3	3811	chr17:42269173-42275747:-	chr17	42269173	42275747	ataxin 7 like 3 [Source:HGNC Symbol;Acc:HGNC:25416]
ENST00000447367	up	1.91398	0.0351274	KCNIP4	1641	chr4:20730829-21950368:-	chr4	20730829	21950368	potassium voltage-gated channel interacting protein 4 [Source:HGNC Symbol;Acc:HGNC:30083]
ENST00000439262	up	0.860747	0.0395688	PRKAG3	2301	chr2:219687106-219696514:-	chr2	219687106	219696514	protein kinase AMP-activated non-catalytic subunit gamma 3 [Source:HGNC Symbol;Acc:HGNC:9387]
ENST00000423421	up	1.25123	0.00984383	CXorf40A	1387	chrX:148622520-148628855:+	chrX	148622520	148628855	chromosome X open reading frame 40A [Source:HGNC Symbol;Acc:HGNC:28089]
ENST00000430969	up	1.00315	0.0290803	TNRC18	10562	chr7:5346431-5463177:-	chr7	5346431	5463177	trinucleotide repeat containing 18 [Source:HGNC Symbol;Acc:HGNC:11962]
ENST00000607942	up	0.821475	0.0326814	CCDC116	1913	chr22:21987005-21990091:+	chr22	21987005	21990091	coiled-coil domain containing 116 [Source:HGNC Symbol;Acc:HGNC:26688]
ENST00000525943	up	0.703736	0.0185372	DDX25	1646	chr11:125773271-125792978:+	chr11	125773271	125792978	DEAD-box helicase 25 [Source:HGNC Symbol;Acc:HGNC:18698]
ENST00000399199	up	0.643442	0.0439952	PPP1R18	2853	chr6:30644166-30654993:-	chr6	30644166	30654993	protein phosphatase 1 regulatory subunit 18 [Source:HGNC Symbol;Acc:HGNC:29413]
ENST00000545012	up	1.67707	0.0404695	TRIM46	2979	chr1:155146263-155157447:+	chr1	155146263	155157447	tripartite motif containing 46 [Source:HGNC Symbol;Acc:HGNC:19019]
ENST00000312210	up	1.36273	0.0294707	FAM63A	2400	chr1:150969025-150979333:-	chr1	150969025	150979333	MINDY lysine 48 deubiquitinase 1 [Source:HGNC Symbol;Acc:HGNC:25648]
ENST00000369575	up	1.05493	0.0409555	GAB3	4718	chrX:153903530-153979332:-	chrX	153903530	153979332	GRB2 associated binding protein 3 [Source:HGNC Symbol;Acc:HGNC:17515]
ENST00000251287	up	0.81135	0.0412339	HCN2	3408	chr19:589893-617159:+	chr19	589893	617159	hyperpolarization activated cyclic nucleotide gated potassium and sodium channel 2 [Source:HGNC Symbol;Acc:HGNC:4846]
NM_001352206	up	0.753122	0.00717771	ANKS1B	3422	chr12:99137752-99548577:-	chr12	99137752	99548577
ENST00000404056	up	0.701217	0.0406419	DERL3	3113	chr22:24176690-24181193:-	chr22	24176690	24181193	derlin 3 [Source:HGNC Symbol;Acc:HGNC:14236]
ENST00000379725	up	1.18454	0.00285259	SPINK4	533	chr9:33218363-33248550:+	chr9	33218363	33248550	"serine peptidase inhibitor, Kazal type 4 [Source:HGNC Symbol;Acc:HGNC:16646]"
ENST00000261769	up	1.11866	0.0244476	CDH1	4889	chr16:68771128-68869451:+	chr16	68771128	68869451	cadherin 1 [Source:HGNC Symbol;Acc:HGNC:1748]
ENST00000311445	up	1.22724	0.0257817	CNIH2	1356	chr11:66045670-66051683:+	chr11	66045670	66051683	cornichon family AMPA receptor auxiliary protein 2 [Source:HGNC Symbol;Acc:HGNC:28744]
ENST00000261652	up	1.00422	0.00367066	TNFRSF13B	1357	chr17:16842399-16875402:-	chr17	16842399	16875402	TNF receptor superfamily member 13B [Source:HGNC Symbol;Acc:HGNC:18153]
ENST00000332496	up	0.904161	0.049067	SEMA4B	3781	chr15:90728195-90772902:+	chr15	90728195	90772902	semaphorin 4B [Source:HGNC Symbol;Acc:HGNC:10730]
ENST00000346562	up	1.71992	0.0137801	NPAS3	5847	chr14:33408449-34273382:+	chr14	33408449	34273382	neuronal PAS domain protein 3 [Source:HGNC Symbol;Acc:HGNC:19311]
ENST00000563795	up	0.695049	0.0432662	DEF8	1767	chr16:90015211-90032714:+	chr16	90015211	90032714	differentially expressed in FDCP 8 homolog [Source:HGNC Symbol;Acc:HGNC:25969]
ENST00000399537	up	1.30457	0.0373243	TNRC18	10572	chr7:5346421-5463177:-	chr7	5346421	5463177	trinucleotide repeat containing 18 [Source:HGNC Symbol;Acc:HGNC:11962]
ENST00000429261	up	0.904733	0.0288592	PLA2G2C	3249	chr1:20487746-20503917:-	chr1	20487746	20503917	phospholipase A2 group IIC [Source:HGNC Symbol;Acc:HGNC:9032]
ENST00000423540	up	1.22007	0.0171499	CXorf40A	1192	chrX:148622528-148628700:+	chrX	148622528	148628700	chromosome X open reading frame 40A [Source:HGNC Symbol;Acc:HGNC:28089]
ENST00000370049	up	1.08006	0.0401778	AVPR2	1307	chrX:153170568-153172235:+	chrX	153170568	153172235	arginine vasopressin receptor 2 [Source:HGNC Symbol;Acc:HGNC:897]
NM_001278691	up	1.53642	0.0183969	SSX1	1402	chrX:48114752-48126879:+	chrX	48114752	48126879
ENST00000295989	up	1.73736	0.0014145	CAND2	4429	chr3:12837971-12876301:+	chr3	12837971	12876301	cullin associated and neddylation dissociated 2 (putative) [Source:HGNC Symbol;Acc:HGNC:30689]
ENST00000615439	up	0.832066	0.0287407	RASGRP4	3217	chr19:38899699-38916945:-	chr19	38899699	38916945	RAS guanyl releasing protein 4 [Source:HGNC Symbol;Acc:HGNC:18958]
ENST00000394836	up	0.767952	0.0329531	RAB3IL1	2284	chr11:61664773-61684997:-	chr11	61664773	61684997	RAB3A interacting protein like 1 [Source:HGNC Symbol;Acc:HGNC:9780]
ENST00000342711	up	1.21693	0.003467	CDC42BPG	5742	chr11:64590859-64612041:-	chr11	64590859	64612041	CDC42 binding protein kinase gamma [Source:HGNC Symbol;Acc:HGNC:29829]
ENST00000611338	up	1.67134	0.0374145	TRMO	3635	chr9:100666834-100684798:-	chr9	100666834	100684798	tRNA methyltransferase O [Source:HGNC Symbol;Acc:HGNC:30967]
ENST00000262891	up	1.48128	0.000567327	MARK4	3573	chr19:45754516-45806951:+	chr19	45754516	45806951	microtubule affinity regulating kinase 4 [Source:HGNC Symbol;Acc:HGNC:13538]
NM_001323936	up	0.940949	0.0371643	DIS3L	3692	chr15:66585595-66626236:+	chr15	66585595	66626236
ENST00000258362	up	0.608037	0.03756	PNKD	2991	chr2:219187896-219211514:+	chr2	219187896	219211514	paroxysmal nonkinesigenic dyskinesia [Source:HGNC Symbol;Acc:HGNC:9153]
FTMT24400004844	up	1.6854	0.0361061	CATG00000003513.1	1384	chr11:95657321-95658704:+	chr11	95657321	95658704	"At least 1 of the 10 top ranked transcript is CPAT coding and max ORF size >=300, NOT annotated as nonCoding in GENCODE"
ENST00000447830	up	0.806031	0.0433347	SPATC1	1795	chr8:145086594-145101926:+	chr8	145086594	145101926	spermatogenesis and centriole associated 1 [Source:HGNC Symbol;Acc:HGNC:30510]
ENST00000395822	up	0.855477	0.0296808	ZBP1	2073	chr20:56178902-56195632:-	chr20	56178902	56195632	Z-DNA binding protein 1 [Source:HGNC Symbol;Acc:HGNC:16176]
ENST00000327483	up	0.708143	0.0226036	CBFA2T3	4033	chr16:88941266-89007606:-	chr16	88941266	89007606	CBFA2/RUNX1 translocation partner 3 [Source:HGNC Symbol;Acc:HGNC:1537]
NM_006051	up	0.820419	0.0338284	APBB3	2167	chr5:139937853-139944189:-	chr5	139937853	139944189
uc010aeq.3	up	1.04037	0.024761	KLF12	11004	chr13:74260149-74708394:-	chr13	74260149	74708394	"Homo sapiens Kruppel-like factor 12 (KLF12), mRNA."
ENST00000262932	up	0.716356	0.0163945	CNPY4	1502	chr7:99717236-99723134:+	chr7	99717236	99723134	canopy FGF signaling regulator 4 [Source:HGNC Symbol;Acc:HGNC:28631]
ENST00000294725	up	0.862185	0.00945334	KCNT2	4409	chr1:196197269-196578355:-	chr1	196197269	196578355	potassium sodium-activated channel subfamily T member 2 [Source:HGNC Symbol;Acc:HGNC:18866]
ENST00000393853	up	0.916175	0.0285978	TBX4	3398	chr17:59529779-59562471:+	chr17	59529779	59562471	T-box 4 [Source:HGNC Symbol;Acc:HGNC:11603]
ENST00000296946	up	1.02319	0.0295127	T	2436	chr6:166571144-166582107:-	chr6	166571144	166582107	T-box transcription factor T [Source:HGNC Symbol;Acc:HGNC:11515]
ENST00000396271	up	1.09063	0.00145247	ACBD5	3921	chr10:27484143-27529744:-	chr10	27484143	27529744	acyl-CoA binding domain containing 5 [Source:HGNC Symbol;Acc:HGNC:23338]
ENST00000469224	up	0.810566	0.0419517	ALAS1	2125	chr3:52232102-52248196:+	chr3	52232102	52248196	5'-aminolevulinate synthase 1 [Source:HGNC Symbol;Acc:HGNC:396]
ENST00000392807	up	1.24911	0.0207119	ISCU	1069	chr12:108956382-108963144:+	chr12	108956382	108963144	iron-sulfur cluster assembly enzyme [Source:HGNC Symbol;Acc:HGNC:29882]
ENST00000520958	up	1.54702	0.0102575	TCF7	1408	chr5:133451301-133482264:+	chr5	133451301	133482264	transcription factor 7 [Source:HGNC Symbol;Acc:HGNC:11639]
ENST00000476809	up	0.998844	0.0133757	IQCJ-SCHIP1	1780	chr3:158787053-159614563:+	chr3	158787053	159614563	IQCJ-SCHIP1 readthrough [Source:HGNC Symbol;Acc:HGNC:38842]
ENST00000239243	up	0.74741	0.0373899	MSX2	2241	chr5:174151536-174157896:+	chr5	174151536	174157896	msh homeobox 2 [Source:HGNC Symbol;Acc:HGNC:7392]
ENST00000350790	up	1.17346	0.0171818	NCR1	739	chr19:55417539-55424341:+	chr19	55417539	55424341	natural cytotoxicity triggering receptor 1 [Source:HGNC Symbol;Acc:HGNC:6731]
uc010rdk.3	up	0.628469	0.0386124	PTPN5	3883	chr11:18749475-18814268:-	chr11	18749475	18814268	"Homo sapiens protein tyrosine phosphatase, non-receptor type 5 (striatum-enriched) (PTPN5), transcript variant 4, mRNA."
ENST00000216211	up	2.28927	0.00562513	UPK3A	1051	chr22:45680863-45691755:+	chr22	45680863	45691755	uroplakin 3A [Source:HGNC Symbol;Acc:HGNC:12580]
ENST00000447275	up	0.907415	0.0253239	PDE4C	2542	chr19:18321353-18335303:-	chr19	18321353	18335303	phosphodiesterase 4C [Source:HGNC Symbol;Acc:HGNC:8782]
ENST00000563418	up	1.41627	0.0263204	CLK3	10498	chr15:74920935-74937755:+	chr15	74920935	74937755	CDC like kinase 3 [Source:HGNC Symbol;Acc:HGNC:2071]
ENST00000409644	up	0.614291	0.0249375	WDR81	6733	chr17:1628254-1641886:+	chr17	1628254	1641886	WD repeat domain 81 [Source:HGNC Symbol;Acc:HGNC:26600]
ENST00000379902	up	0.769071	0.0400462	TNS2	4737	chr12:53440753-53458153:+	chr12	53440753	53458153	tensin 2 [Source:HGNC Symbol;Acc:HGNC:19737]
MICT00000070806	up	0.776383	0.0370379	CATG00000004484.1	3585	chr11:133788346-133807751:+	chr11	133788346	133807751	"At least 1 of the 10 top ranked transcript is CPAT coding and max ORF size >=300, NOT annotated as nonCoding in GENCODE"
ENST00000335715	up	0.863218	0.0335431	SULT1A2	1090	chr16:28603264-28608430:-	chr16	28603264	28608430	sulfotransferase family 1A member 2 [Source:HGNC Symbol;Acc:HGNC:11454]
ENST00000369173	up	1.35025	0.022912	AL358813.2	632	chr1:149675978-149676609:+	chr1	149675978	149676609
ENST00000621751	up	0.794069	0.0269819	SLC6A6	1250	chr3:14444120-14489696:+	chr3	14444120	14489696	solute carrier family 6 member 6 [Source:HGNC Symbol;Acc:HGNC:11052]
ENST00000371173	up	0.960355	0.0211159	ZBP1	2195	chr20:56178902-56195529:-	chr20	56178902	56195529	Z-DNA binding protein 1 [Source:HGNC Symbol;Acc:HGNC:16176]
ENCT00000153013	up	0.761351	0.0432381	CATG00000026123.1	3701	chr15:101250117-101253817:-	chr15	101250117	101253817	"At least 1 of the 10 top ranked transcript is CPAT coding and max ORF size >=300, NOT annotated as nonCoding in GENCODE"
ENST00000615496	up	1.53348	0.00647706	ABCG4	2458	chr11:119020223-119032145:+	chr11	119020223	119032145	ATP binding cassette subfamily G member 4 [Source:HGNC Symbol;Acc:HGNC:13884]
ENST00000642936	up	0.66063	0.0250096	TSC2	5507	chr16:2097987-2138717:+	chr16	2097987	2138717	TSC complex subunit 2 [Source:HGNC Symbol;Acc:HGNC:12363]
NM_001204185	up	0.97973	0.0180581	TP73	5005	chr1:3569129-3652765:+	chr1	3569129	3652765
ENST00000618336	up	0.818329	0.0236853	TNFSF8	1523	chr9:117655623-117692875:-	chr9	117655623	117692875	TNF superfamily member 8 [Source:HGNC Symbol;Acc:HGNC:11938]
MICT00000053299	up	0.749233	0.0152002	CATG00000004618.1	7457	chr11:2601640-2612633:-	chr11	2601640	2612633	"At least 1 of the 10 top ranked transcript is CPAT coding and max ORF size >=300, NOT annotated as nonCoding in GENCODE"
ENST00000369799	up	0.883972	0.00284041	AHCYL1	4015	chr1:110527308-110566357:+	chr1	110527308	110566357	adenosylhomocysteinase like 1 [Source:HGNC Symbol;Acc:HGNC:344]
ENST00000325411	up	1.46462	0.0168905	SLC47A2	2258	chr17:19581601-19619919:-	chr17	19581601	19619919	solute carrier family 47 member 2 [Source:HGNC Symbol;Acc:HGNC:26439]
ENST00000242480	up	0.654689	0.0334327	EGR2	2968	chr10:64571756-64576115:-	chr10	64571756	64576115	early growth response 2 [Source:HGNC Symbol;Acc:HGNC:3239]
ENST00000640975	up	0.967927	0.0119998	PAX6	2553	chr11:31810750-31833890:-	chr11	31810750	31833890	paired box 6 [Source:HGNC Symbol;Acc:HGNC:8620]
ENST00000439028	up	0.630079	0.0323458	S1PR5	2191	chr19:10623623-10628607:-	chr19	10623623	10628607	sphingosine-1-phosphate receptor 5 [Source:HGNC Symbol;Acc:HGNC:14299]
ENST00000473312	up	1.20995	0.0290732	AGAP3	2039	chr7:150783829-150820722:+	chr7	150783829	150820722	"ArfGAP with GTPase domain, ankyrin repeat and PH domain 3 [Source:HGNC Symbol;Acc:HGNC:16923]"
ENST00000389022	up	0.804335	0.00295073	NT5M	1617	chr17:17206649-17250975:+	chr17	17206649	17250975	"5',3'-nucleotidase, mitochondrial [Source:HGNC Symbol;Acc:HGNC:15769]"
ENST00000252242	up	0.864498	0.0192406	KRT5	2531	chr12:52908359-52914471:-	chr12	52908359	52914471	keratin 5 [Source:HGNC Symbol;Acc:HGNC:6442]
ENST00000373281	up	1.1318	0.016624	TOR2A	2477	chr9:130493804-130497573:-	chr9	130493804	130497573	torsin family 2 member A [Source:HGNC Symbol;Acc:HGNC:11996]
ENST00000378625	up	0.628977	0.035523	NADK	3653	chr1:1682671-1711508:-	chr1	1682671	1711508	NAD kinase [Source:HGNC Symbol;Acc:HGNC:29831]
ENST00000339998	up	0.861097	0.0464658	MBD1	2956	chr18:47795217-47807846:-	chr18	47795217	47807846	methyl-CpG binding domain protein 1 [Source:HGNC Symbol;Acc:HGNC:6916]
ENST00000394893	up	1.00692	0.0146718	POR	2532	chr7:75544482-75616173:+	chr7	75544482	75616173	cytochrome p450 oxidoreductase [Source:HGNC Symbol;Acc:HGNC:9208]
ENST00000336576	up	0.873785	0.038157	DNAJB2	3176	chr2:220143989-220151622:+	chr2	220143989	220151622	DnaJ heat shock protein family (Hsp40) member B2 [Source:HGNC Symbol;Acc:HGNC:5228]
ENST00000597853	up	0.752727	0.021811	CGB7	3386	chr19:49557532-49562117:-	chr19	49557532	49562117	chorionic gonadotropin beta subunit 7 [Source:HGNC Symbol;Acc:HGNC:16451]
ENST00000367944	up	1.69799	0.00520422	FCRLB	1172	chr1:161692449-161697454:+	chr1	161692449	161697454	Fc receptor like B [Source:HGNC Symbol;Acc:HGNC:26431]
ENST00000342105	up	0.953642	0.00975296	CREM	1541	chr10:35464521-35501424:+	chr10	35464521	35501424	cAMP responsive element modulator [Source:HGNC Symbol;Acc:HGNC:2352]
ENST00000310706	up	0.960136	0.0438118	JUP	3200	chr17:39910856-39942950:-	chr17	39910856	39942950	junction plakoglobin [Source:HGNC Symbol;Acc:HGNC:6207]
ENST00000477224	up	0.628844	0.0308235	CAMKV	3314	chr3:49895422-49907655:-	chr3	49895422	49907655	CaM kinase like vesicle associated [Source:HGNC Symbol;Acc:HGNC:28788]
ENST00000603114	up	0.906748	0.00475776	ZSWIM8	5919	chr10:75545382-75561550:+	chr10	75545382	75561550	zinc finger SWIM-type containing 8 [Source:HGNC Symbol;Acc:HGNC:23528]
NM_001352583	up	0.946468	0.0100487	ACBD5	3865	chr10:27484143-27529808:-	chr10	27484143	27529808
ENST00000321153	up	0.776041	0.015327	RPLP2	781	chr11:809647-812875:+	chr11	809647	812875	ribosomal protein lateral stalk subunit P2 [Source:HGNC Symbol;Acc:HGNC:10377]
ENST00000231338	up	0.987813	0.0408855	C1QTNF3	1959	chr5:34019558-34043318:-	chr5	34019558	34043318	C1q and TNF related 3 [Source:HGNC Symbol;Acc:HGNC:14326]
ENST00000388781	up	1.05377	0.0324126	LAMB4	5858	chr7:107663996-107770801:-	chr7	107663996	107770801	laminin subunit beta 4 [Source:HGNC Symbol;Acc:HGNC:6491]
ENST00000264972	up	0.789789	0.0360443	ZAP70	2437	chr2:98330023-98356323:+	chr2	98330023	98356323	zeta chain of T cell receptor associated protein kinase 70 [Source:HGNC Symbol;Acc:HGNC:12858]
ENST00000354402	up	0.830865	0.0291319	APBB3	1810	chr5:139937857-139943845:-	chr5	139937857	139943845	amyloid beta precursor protein binding family B member 3 [Source:HGNC Symbol;Acc:HGNC:20708]
NM_001291661	up	0.953919	0.0181318	DNAH12	12158	chr3:57327727-57530071:-	chr3	57327727	57530071
ENST00000437600	up	0.838747	0.0255617	CUX1	3026	chr7:101459184-101927250:+	chr7	101459184	101927250	cut like homeobox 1 [Source:HGNC Symbol;Acc:HGNC:2557]
ENST00000439399	up	1.69532	0.0318299	SNAP91	4452	chr6:84262604-84419127:-	chr6	84262604	84419127	synaptosome associated protein 91 [Source:HGNC Symbol;Acc:HGNC:14986]
ENST00000587922	up	0.899497	0.0226824	HSPBP1	1449	chr19:55773855-55791224:-	chr19	55773855	55791224	HSPA (Hsp70) binding protein 1 [Source:HGNC Symbol;Acc:HGNC:24989]
ENST00000376199	up	0.689719	0.0291043	FOXP3	2274	chrX:49106900-49121288:-	chrX	49106900	49121288	forkhead box P3 [Source:HGNC Symbol;Acc:HGNC:6106]
ENST00000369352	up	0.838184	0.0376548	GJA10	1652	chr6:90604188-90605839:+	chr6	90604188	90605839	gap junction protein alpha 10 [Source:HGNC Symbol;Acc:HGNC:16995]
ENST00000248076	up	1.21519	0.00444213	F2RL3	3473	chr19:16999671-17003417:+	chr19	16999671	17003417	F2R like thrombin or trypsin receptor 3 [Source:HGNC Symbol;Acc:HGNC:3540]
HBMT00000345314	up	0.677288	0.0283795	CATG00000013851.1	1050	chr12:133143046-133144095:-	chr12	133143046	133144095	"At least 1 of the 10 top ranked transcript is CPAT coding and max ORF size >=300, NOT annotated as nonCoding in GENCODE"
ENST00000236412	up	1.06426	0.0094081	PPP1R8	2414	chr1:28157325-28178039:+	chr1	28157325	28178039	protein phosphatase 1 regulatory subunit 8 [Source:HGNC Symbol;Acc:HGNC:9296]
NM_001018048	up	0.72798	0.00488805	PAEP	764	chr9:138453602-138458622:+	chr9	138453602	138458622
ENST00000406263	up	1.35889	0.00916936	CDK14	5163	chr7:90338845-90839900:+	chr7	90338845	90839900	cyclin dependent kinase 14 [Source:HGNC Symbol;Acc:HGNC:8883]
ENST00000371975	up	1.30222	0.0106982	RAD54L	3108	chr1:46713404-46744144:+	chr1	46713404	46744144	RAD54 like [Source:HGNC Symbol;Acc:HGNC:9826]
ENST00000392679	up	1.00542	0.0227501	TIRAP	2195	chr11:126152982-126164828:+	chr11	126152982	126164828	TIR domain containing adaptor protein [Source:HGNC Symbol;Acc:HGNC:17192]
ENST00000569035	up	1.02961	0.0435042	NEIL1	1797	chr15:75639979-75647588:+	chr15	75639979	75647588	nei like DNA glycosylase 1 [Source:HGNC Symbol;Acc:HGNC:18448]
ENST00000547167	up	1.07518	0.0245815	IKZF4	2539	chr12:56414864-56429482:+	chr12	56414864	56429482	IKAROS family zinc finger 4 [Source:HGNC Symbol;Acc:HGNC:13179]
NM_001352572	up	1.08591	0.0041685	ACBD5	3986	chr10:27484143-27529808:-	chr10	27484143	27529808
ENST00000402738	up	0.873875	0.0277011	HERC3	4974	chr4:89513574-89629693:+	chr4	89513574	89629693	HECT and RLD domain containing E3 ubiquitin protein ligase 3 [Source:HGNC Symbol;Acc:HGNC:4876]
ENST00000242462	up	0.722853	0.0455626	NEUROG3	1376	chr10:71331454-71332994:-	chr10	71331454	71332994	neurogenin 3 [Source:HGNC Symbol;Acc:HGNC:13806]
ENST00000379811	up	0.726078	0.0319265	MT1G	405	chr16:56700647-56701977:-	chr16	56700647	56701977	metallothionein 1G [Source:HGNC Symbol;Acc:HGNC:7399]
ENST00000392006	up	0.708699	0.0472732	HNRNPUL1	3555	chr19:41770236-41813281:+	chr19	41770236	41813281	heterogeneous nuclear ribonucleoprotein U like 1 [Source:HGNC Symbol;Acc:HGNC:17011]
ENST00000592546	up	0.997514	0.0190805	RFX2	2578	chr19:5994513-6110543:-	chr19	5994513	6110543	regulatory factor X2 [Source:HGNC Symbol;Acc:HGNC:9983]
ENST00000391758	up	0.982337	0.0108258	TFPT	804	chr19:54610327-54618454:-	chr19	54610327	54618454	TCF3 fusion partner [Source:HGNC Symbol;Acc:HGNC:13630]
ENST00000375806	up	1.35309	0.0387496	MPIG6B	833	chr6:31691161-31692958:+	chr6	31691161	31692958	megakaryocyte and platelet inhibitory receptor G6b [Source:HGNC Symbol;Acc:HGNC:13937]
ENST00000394243	up	2.12189	0.0234126	SYNPO	7063	chr5:149980642-150033794:+	chr5	149980642	150033794	synaptopodin [Source:HGNC Symbol;Acc:HGNC:30672]
ENST00000286494	up	0.954643	0.0280643	ARHGEF25	2552	chr12:58005218-58011026:+	chr12	58005218	58011026	Rho guanine nucleotide exchange factor 25 [Source:HGNC Symbol;Acc:HGNC:30275]
ENST00000630865	up	0.899959	0.0055411	NCS1	1092	chr9:132962711-132995654:+	chr9	132962711	132995654	neuronal calcium sensor 1 [Source:HGNC Symbol;Acc:HGNC:3953]
ENST00000389567	up	0.771107	0.0263622	ESYT3	4407	chr3:138153455-138197256:+	chr3	138153455	138197256	extended synaptotagmin 3 [Source:HGNC Symbol;Acc:HGNC:24295]
ENST00000368184	up	1.68578	0.0438754	FCRL3	4725	chr1:157646272-157670647:-	chr1	157646272	157670647	Fc receptor like 3 [Source:HGNC Symbol;Acc:HGNC:18506]
ENST00000601218	up	0.817853	0.0156013	AC055736.1	66	chr12:52922915-52922980:+	chr12	52922915	52922980
ENST00000380173	up	0.942345	0.0234013	ALOX15B	2605	chr17:7942358-7952428:+	chr17	7942358	7952428	"arachidonate 15-lipoxygenase, type B [Source:HGNC Symbol;Acc:HGNC:434]"
ENST00000401642	up	1.23272	0.00528315	SCFD2	3176	chr4:53739149-54232242:-	chr4	53739149	54232242	sec1 family domain containing 2 [Source:HGNC Symbol;Acc:HGNC:30676]
ENST00000344721	up	1.40761	0.0367513	NR3C2	5712	chr4:148999913-149365850:-	chr4	148999913	149365850	nuclear receptor subfamily 3 group C member 2 [Source:HGNC Symbol;Acc:HGNC:7979]
ENST00000302279	up	1.04093	0.0133354	FNTA	1840	chr8:42911296-42940931:+	chr8	42911296	42940931	"farnesyltransferase, CAAX box, alpha [Source:HGNC Symbol;Acc:HGNC:3782]"
ENST00000338302	up	0.684168	0.0471248	PEAR1	4970	chr1:156863512-156886221:+	chr1	156863512	156886221	platelet endothelial aggregation receptor 1 [Source:HGNC Symbol;Acc:HGNC:33631]
ENST00000527095	up	0.679572	0.0147423	IQCJ-SCHIP1	1410	chr3:158991544-159615139:+	chr3	158991544	159615139	IQCJ-SCHIP1 readthrough [Source:HGNC Symbol;Acc:HGNC:38842]
ENST00000373012	up	0.82092	0.012709	POU3F1	2184	chr1:38510283-38512466:-	chr1	38510283	38512466	POU class 3 homeobox 1 [Source:HGNC Symbol;Acc:HGNC:9214]
ENST00000216200	up	0.729208	0.0102508	PVALB	595	chr22:37196728-37215523:-	chr22	37196728	37215523	parvalbumin [Source:HGNC Symbol;Acc:HGNC:9704]
ENST00000526893	up	0.741668	0.0377057	IGLL5	1050	chr22:23229960-23238005:+	chr22	23229960	23238005	immunoglobulin lambda like polypeptide 5 [Source:HGNC Symbol;Acc:HGNC:38476]
ENST00000438925	up	0.614273	0.0304375	MMS19	3797	chr10:99218081-99258477:-	chr10	99218081	99258477	"MMS19 homolog, cytosolic iron-sulfur assembly component [Source:HGNC Symbol;Acc:HGNC:13824]"
ENST00000278499	up	1.02385	0.0057365	SESN3	1710	chr11:94906312-94965705:-	chr11	94906312	94965705	sestrin 3 [Source:HGNC Symbol;Acc:HGNC:23060]
ENST00000346226	up	0.948377	0.0048986	BIN1	2401	chr2:127805603-127864864:-	chr2	127805603	127864864	bridging integrator 1 [Source:HGNC Symbol;Acc:HGNC:1052]
ENST00000389547	up	1.54674	0.0171098	PPFIA1	4133	chr11:70116823-70224686:+	chr11	70116823	70224686	PTPRF interacting protein alpha 1 [Source:HGNC Symbol;Acc:HGNC:9245]
ENST00000593726	up	0.73471	0.0406145	EGLN2	2821	chr19:41305450-41314338:+	chr19	41305450	41314338	egl-9 family hypoxia inducible factor 2 [Source:HGNC Symbol;Acc:HGNC:14660]
ENST00000344550	up	1.15751	0.0455446	CEACAM3	1020	chr19:42300556-42315589:+	chr19	42300556	42315589	carcinoembryonic antigen related cell adhesion molecule 3 [Source:HGNC Symbol;Acc:HGNC:1815]
ENST00000317121	up	1.03946	0.0144017	OR56B1	2075	chr11:5757678-5759752:+	chr11	5757678	5759752	olfactory receptor family 56 subfamily B member 1 [Source:HGNC Symbol;Acc:HGNC:15245]
ENST00000367945	up	1.51764	0.0143767	FCRLB	1131	chr1:161692449-161697454:+	chr1	161692449	161697454	Fc receptor like B [Source:HGNC Symbol;Acc:HGNC:26431]
ENST00000635765	up	0.829542	0.0380223	HSPA12A	5841	chr10:118430703-118609252:-	chr10	118430703	118609252	heat shock protein family A (Hsp70) member 12A [Source:HGNC Symbol;Acc:HGNC:19022]
ENST00000371459	up	1.29792	0.0473495	SUPT3H	2091	chr6:44796582-45345670:-	chr6	44796582	45345670	"SPT3 homolog, SAGA and STAGA complex component [Source:HGNC Symbol;Acc:HGNC:11466]"
ENST00000326317	up	0.860704	0.0392138	SGSH	2784	chr17:78183063-78194199:-	chr17	78183063	78194199	N-sulfoglucosamine sulfohydrolase [Source:HGNC Symbol;Acc:HGNC:10818]
ENST00000322630	down	-0.805059	0.0461773	CEP295NL	2090	chr17:76886662-76899283:-	chr17	76886662	76899283	CEP295 N-terminal like [Source:HGNC Symbol;Acc:HGNC:44659]
ENST00000555053	down	-0.907679	0.0251139	ACIN1	4173	chr14:23528268-23564592:-	chr14	23528268	23564592	apoptotic chromatin condensation inducer 1 [Source:HGNC Symbol;Acc:HGNC:17066]
ENST00000367341	down	-1.06758	0.0488827	RAET1L	1285	chr6:150339470-150346607:-	chr6	150339470	150346607	retinoic acid early transcript 1L [Source:HGNC Symbol;Acc:HGNC:16798]
ENST00000378467	down	-1.56952	0.027068	FAM107B	2374	chr10:14561512-14646417:-	chr10	14561512	14646417	family with sequence similarity 107 member B [Source:HGNC Symbol;Acc:HGNC:23726]
ENST00000252338	down	-1.25115	0.0134572	FAM155B	4013	chrX:68725084-68752351:+	chrX	68725084	68752351	family with sequence similarity 155 member B [Source:HGNC Symbol;Acc:HGNC:30701]
NM_001354107	down	-0.752736	0.0282301	ATAD2B	8141	chr2:23971534-24149984:-	chr2	23971534	24149984
ENST00000395525	down	-1.30595	0.0345551	SPECC1	2536	chr17:20059402-20140492:+	chr17	20059402	20140492	sperm antigen with calponin homology and coiled-coil domains 1 [Source:HGNC Symbol;Acc:HGNC:30615]
ENST00000307616	down	-2.6253	0.0494086	C11orf40	654	chr11:4592653-4599050:-	chr11	4592653	4599050	chromosome 11 open reading frame 40 [Source:HGNC Symbol;Acc:HGNC:23986]
ENST00000491336	down	-0.935414	0.0310333	PPP1R12B	2046	chr1:202431871-202550280:+	chr1	202431871	202550280	protein phosphatase 1 regulatory subunit 12B [Source:HGNC Symbol;Acc:HGNC:7619]
ENST00000580059	down	-2.56587	0.011512	KCTD1	2897	chr18:24035462-24128554:-	chr18	24035462	24128554	potassium channel tetramerization domain containing 1 [Source:HGNC Symbol;Acc:HGNC:18249]
ENST00000310144	down	-2.44686	0.0258022	PSMC5	1579	chr17:61904543-61909379:+	chr17	61904543	61909379	"proteasome 26S subunit, ATPase 5 [Source:HGNC Symbol;Acc:HGNC:9552]"
NM_001324189	down	-2.85951	0.0135187	LRRN1	6181	chr3:3841115-3891518:+	chr3	3841115	3891518
ENST00000264029	down	-0.860964	0.0432846	TREH	2768	chr11:118528026-118550382:-	chr11	118528026	118550382	trehalase [Source:HGNC Symbol;Acc:HGNC:12266]
ENST00000486483	down	-1.3119	0.0209244	TIPARP	2150	chr3:156391024-156422928:+	chr3	156391024	156422928	TCDD inducible poly(ADP-ribose) polymerase [Source:HGNC Symbol;Acc:HGNC:23696]
ENST00000255039	down	-2.07139	0.0105457	HAPLN2	1771	chr1:156589086-156595517:+	chr1	156589086	156595517	hyaluronan and proteoglycan link protein 2 [Source:HGNC Symbol;Acc:HGNC:17410]
ENST00000368426	down	-1.74992	0.0355845	ZBTB7B	3594	chr1:154975133-154990998:+	chr1	154975133	154990998	zinc finger and BTB domain containing 7B [Source:HGNC Symbol;Acc:HGNC:18668]
ENST00000227214	down	-1.44174	0.00458238	PLEKHB1	2016	chr11:73358594-73373864:+	chr11	73358594	73373864	pleckstrin homology domain containing B1 [Source:HGNC Symbol;Acc:HGNC:19079]
ENST00000457104	down	-2.22402	0.0395231	VEGFA	414	chr6:43738984-43752299:+	chr6	43738984	43752299	vascular endothelial growth factor A [Source:HGNC Symbol;Acc:HGNC:12680]
ENST00000614490	down	-1.28829	0.0105264	NUTM1	4196	chr15:34635516-34649938:+	chr15	34635516	34649938	NUT midline carcinoma family member 1 [Source:HGNC Symbol;Acc:HGNC:29919]
ENST00000443427	down	-1.14823	0.0182195	ESR1	6357	chr6:152128454-152424409:+	chr6	152128454	152424409	estrogen receptor 1 [Source:HGNC Symbol;Acc:HGNC:3467]
NM_001320740	down	-0.768562	0.0446441	FAM107B	3135	chr10:14560556-14580541:-	chr10	14560556	14580541
ENST00000406958	down	-0.657409	0.038018	ANKMY1	2396	chr2:241418839-241497380:-	chr2	241418839	241497380	ankyrin repeat and MYND domain containing 1 [Source:HGNC Symbol;Acc:HGNC:20987]
NM_001324188	down	-3.15444	0.0108368	LRRN1	6258	chr3:3841115-3891518:+	chr3	3841115	3891518
ENST00000367351	down	-1.69295	0.0405587	ULBP2	1349	chr6:150263136-150270371:+	chr6	150263136	150270371	UL16 binding protein 2 [Source:HGNC Symbol;Acc:HGNC:14894]
ENST00000369089	down	-1.05177	0.0394413	PRDM1	4675	chr6:106546815-106557814:+	chr6	106546815	106557814	PR/SET domain 1 [Source:HGNC Symbol;Acc:HGNC:9346]
ENST00000438749	down	-1.19647	0.0469664	NUTM1	3922	chr15:34635611-34649938:+	chr15	34635611	34649938	NUT midline carcinoma family member 1 [Source:HGNC Symbol;Acc:HGNC:29919]
ENST00000553380	down	-1.53046	0.0181227	ZFP37	1969	chr9:115804974-115818968:-	chr9	115804974	115818968	ZFP37 zinc finger protein [Source:HGNC Symbol;Acc:HGNC:12863]
ENST00000543033	down	-0.931286	0.0281921	TAOK2	4072	chr16:29985503-29999502:+	chr16	29985503	29999502	TAO kinase 2 [Source:HGNC Symbol;Acc:HGNC:16835]
ENST00000344209	down	-1.47907	0.0497076	ILDR1	2855	chr3:121706170-121741094:-	chr3	121706170	121741094	immunoglobulin like domain containing receptor 1 [Source:HGNC Symbol;Acc:HGNC:28741]
ENST00000515291	down	-2.46622	0.029127	C5orf46	573	chr5:147280871-147286101:-	chr5	147280871	147286101	chromosome 5 open reading frame 46 [Source:HGNC Symbol;Acc:HGNC:33768]
ENST00000375559	down	-0.781638	0.0120989	F10	1517	chr13:113777132-113803843:+	chr13	113777132	113803843	coagulation factor X [Source:HGNC Symbol;Acc:HGNC:3528]
ENST00000580864	down	-2.28038	0.022628	PSMC5	1552	chr17:61904820-61909379:+	chr17	61904820	61909379	"proteasome 26S subunit, ATPase 5 [Source:HGNC Symbol;Acc:HGNC:9552]"
ENST00000299608	down	-0.889619	0.0335589	TMX3	4927	chr18:66340925-66382535:-	chr18	66340925	66382535	thioredoxin related transmembrane protein 3 [Source:HGNC Symbol;Acc:HGNC:24718]
ENST00000460047	down	-1.14995	0.0345523	TNIK	3894	chr3:170781670-171177852:-	chr3	170781670	171177852	TRAF2 and NCK interacting kinase [Source:HGNC Symbol;Acc:HGNC:30765]
ENST00000641012	down	-1.05251	0.0446141	MACF1	4284	chr1:39875938-39880221:+	chr1	39875938	39880221	microtubule-actin crosslinking factor 1 [Source:HGNC Symbol;Acc:HGNC:13664]
ENST00000222598	down	-2.26217	0.0406071	DLX5	1422	chr7:96649704-96654143:-	chr7	96649704	96654143	distal-less homeobox 5 [Source:HGNC Symbol;Acc:HGNC:2918]
ENST00000397817	down	-1.35727	0.0445506	MPG	1039	chr16:127018-135850:+	chr16	127018	135850	N-methylpurine DNA glycosylase [Source:HGNC Symbol;Acc:HGNC:7211]
ENST00000324450	down	-2.39447	0.0190142	VEGFA	954	chr6:43738444-43752299:+	chr6	43738444	43752299	vascular endothelial growth factor A [Source:HGNC Symbol;Acc:HGNC:12680]
ENST00000477717	down	-1.16231	0.0491512	ST6GALNAC5	3751	chr1:77333126-77531396:+	chr1	77333126	77531396	"ST6 N-acetylgalactosaminide alpha-2,6-sialyltransferase 5 [Source:HGNC Symbol;Acc:HGNC:19342]"
ENST00000375551	down	-0.740786	0.0141076	F10	1509	chr13:113777128-113803841:+	chr13	113777128	113803841	coagulation factor X [Source:HGNC Symbol;Acc:HGNC:3528]
ENST00000572045	down	-1.6468	0.00603913	KREMEN2	2339	chr16:3014217-3018381:+	chr16	3014217	3018381	kringle containing transmembrane protein 2 [Source:HGNC Symbol;Acc:HGNC:18797]
ENST00000436066	down	-1.33894	0.028578	PLEKHF1	2084	chr19:30155963-30166364:+	chr19	30155963	30166364	pleckstrin homology and FYVE domain containing 1 [Source:HGNC Symbol;Acc:HGNC:20764]
ENST00000425836	down	-0.993397	0.0338595	VEGFA	1575	chr6:43738444-43752686:+	chr6	43738444	43752686	vascular endothelial growth factor A [Source:HGNC Symbol;Acc:HGNC:12680]
ENST00000397270	down	-1.01817	0.0373115	INS-IGF2	828	chr11:2167856-2182439:-	chr11	2167856	2182439	INS-IGF2 readthrough [Source:HGNC Symbol;Acc:HGNC:33527]
ENST00000468747	down	-1.00977	0.0319913	FAM107B	2633	chr10:14561158-14646388:-	chr10	14561158	14646388	family with sequence similarity 107 member B [Source:HGNC Symbol;Acc:HGNC:23726]
ENST00000331789	down	-1.01893	0.0296787	ACTB	1921	chr7:5566778-5570340:-	chr7	5566778	5570340	actin beta [Source:HGNC Symbol;Acc:HGNC:132]
ENST00000194155	down	-1.25082	0.0280616	PCDHB2	4125	chr5:140474163-140478287:+	chr5	140474163	140478287	protocadherin beta 2 [Source:HGNC Symbol;Acc:HGNC:8687]
NM_001352994	down	-3.25591	0.0261701	CCBL1	2310	chr9:131595392-131644354:-	chr9	131595392	131644354
ENST00000391854	down	-1.56549	0.0242471	GNG4	5104	chr1:235710987-235813293:-	chr1	235710987	235813293	G protein subunit gamma 4 [Source:HGNC Symbol;Acc:HGNC:4407]
ENST00000380142	down	-0.838527	0.00974405	CDKN2B	859	chr9:22005986-22009271:-	chr9	22005986	22009271	cyclin dependent kinase inhibitor 2B [Source:HGNC Symbol;Acc:HGNC:1788]
ENST00000450366	down	-2.47337	0.0394439	LANCL1	4602	chr2:211295973-211341491:-	chr2	211295973	211341491	LanC like 1 [Source:HGNC Symbol;Acc:HGNC:6508]
NM_001329872	down	-2.12838	0.0174008	RP5-877J2.1	2696	chr7:30951309-30965132:+	chr7	30951309	30965132
ENST00000396679	down	-2.22238	0.047733	CENPK	1734	chr5:64813593-64858998:-	chr5	64813593	64858998	centromere protein K [Source:HGNC Symbol;Acc:HGNC:29479]
ENST00000359191	down	-1.22974	0.0352758	SUPT5H	3770	chr19:39936284-39967310:+	chr19	39936284	39967310	"SPT5 homolog, DSIF elongation factor subunit [Source:HGNC Symbol;Acc:HGNC:11469]"
ENST00000252336	down	-1.96046	0.0163481	STARD8	4862	chrX:67867511-67945682:+	chrX	67867511	67945682	StAR related lipid transfer domain containing 8 [Source:HGNC Symbol;Acc:HGNC:19161]
ENST00000306324	down	-2.50813	0.0431784	HOXD4	1464	chr2:177015950-177017954:+	chr2	177015950	177017954	homeobox D4 [Source:HGNC Symbol;Acc:HGNC:5138]
ENST00000360031	down	-1.72758	0.0478273	ENTPD6	2766	chr20:25176337-25207365:+	chr20	25176337	25207365	ectonucleoside triphosphate diphosphohydrolase 6 (putative) [Source:HGNC Symbol;Acc:HGNC:3368]
